# Supplementary material for: Genomic and phenotypic signatures of climate adaptation in an Anolis lizard
Source: Ecol Evol. 2017 Jul 8;7(16):6390–403. doi: 10.1002/ece3.2985 (PMC5574798; doi:10.1002/ece3.2985)
Supplement: Supplementary file 4 [file ECE3-7-6390-s004.xls]

## Sheet: Supplementary_Table_4
SUID	EDGE_UNIQUE_SUID	KappaScore	name	shared name	UNIQUE_ID
33963	70909	0.689394	positive regulation of protein phosphorylation (term-term) MAPK cascade	positive regulation of protein phosphorylation (term-term) MAPK cascade	GO:0001934 (term-term) GO:0000165
33964	70910	0.366446	positive regulation of protein phosphorylation (term-term) response to hypoxia	positive regulation of protein phosphorylation (term-term) response to hypoxia	GO:0001934 (term-term) GO:0001666
33965	70912	0.366446	response to dietary excess (term-term) MAPK cascade	response to dietary excess (term-term) MAPK cascade	GO:0002021 (term-term) GO:0000165
33966	70914	0.38806	circulatory system process (term-term) MAPK cascade	circulatory system process (term-term) MAPK cascade	GO:0003013 (term-term) GO:0000165
33967	70915	0.399267	circulatory system process (term-term) response to dietary excess	circulatory system process (term-term) response to dietary excess	GO:0003013 (term-term) GO:0002021
33968	70917	0.534091	vascular process in circulatory system (term-term) MAPK cascade	vascular process in circulatory system (term-term) MAPK cascade	GO:0003018 (term-term) GO:0000165
33969	70918	0.366446	vascular process in circulatory system (term-term) response to hypoxia	vascular process in circulatory system (term-term) response to hypoxia	GO:0003018 (term-term) GO:0001666
33970	70919	0.378788	vascular process in circulatory system (term-term) positive regulation of protein phosphorylation	vascular process in circulatory system (term-term) positive regulation of protein phosphorylation	GO:0003018 (term-term) GO:0001934
33971	70920	0.547461	vascular process in circulatory system (term-term) response to dietary excess	vascular process in circulatory system (term-term) response to dietary excess	GO:0003018 (term-term) GO:0002021
33972	70921	0.79602	vascular process in circulatory system (term-term) circulatory system process	vascular process in circulatory system (term-term) circulatory system process	GO:0003018 (term-term) GO:0003013
33973	70923	0.360485	regulation of nucleotide metabolic process (term-term) response to dietary excess	regulation of nucleotide metabolic process (term-term) response to dietary excess	GO:0006140 (term-term) GO:0002021
33974	70924	0.335788	regulation of nucleotide metabolic process (term-term) circulatory system process	regulation of nucleotide metabolic process (term-term) circulatory system process	GO:0006140 (term-term) GO:0003013
33975	70925	0.347134	regulation of nucleotide metabolic process (term-term) vascular process in circulatory system	regulation of nucleotide metabolic process (term-term) vascular process in circulatory system	GO:0006140 (term-term) GO:0003018
33976	70927	0.78534	purine nucleotide metabolic process (term-term) regulation of nucleotide metabolic process	purine nucleotide metabolic process (term-term) regulation of nucleotide metabolic process	GO:0006163 (term-term) GO:0006140
33977	70929	0.399267	purine nucleotide biosynthetic process (term-term) response to dietary excess	purine nucleotide biosynthetic process (term-term) response to dietary excess	GO:0006164 (term-term) GO:0002021
33978	70930	0.378788	purine nucleotide biosynthetic process (term-term) circulatory system process	purine nucleotide biosynthetic process (term-term) circulatory system process	GO:0006164 (term-term) GO:0003013
33979	70931	0.38806	purine nucleotide biosynthetic process (term-term) vascular process in circulatory system	purine nucleotide biosynthetic process (term-term) vascular process in circulatory system	GO:0006164 (term-term) GO:0003018
33980	70932	0.939617	purine nucleotide biosynthetic process (term-term) regulation of nucleotide metabolic process	purine nucleotide biosynthetic process (term-term) regulation of nucleotide metabolic process	GO:0006164 (term-term) GO:0006140
33981	70933	0.728477	purine nucleotide biosynthetic process (term-term) purine nucleotide metabolic process	purine nucleotide biosynthetic process (term-term) purine nucleotide metabolic process	GO:0006164 (term-term) GO:0006163
33982	70935	0.399267	cAMP biosynthetic process (term-term) response to dietary excess	cAMP biosynthetic process (term-term) response to dietary excess	GO:0006171 (term-term) GO:0002021
33983	70936	0.378788	cAMP biosynthetic process (term-term) circulatory system process	cAMP biosynthetic process (term-term) circulatory system process	GO:0006171 (term-term) GO:0003013
33984	70937	0.38806	cAMP biosynthetic process (term-term) vascular process in circulatory system	cAMP biosynthetic process (term-term) vascular process in circulatory system	GO:0006171 (term-term) GO:0003018
33985	70938	0.939617	cAMP biosynthetic process (term-term) regulation of nucleotide metabolic process	cAMP biosynthetic process (term-term) regulation of nucleotide metabolic process	GO:0006171 (term-term) GO:0006140
33986	70939	0.728477	cAMP biosynthetic process (term-term) purine nucleotide metabolic process	cAMP biosynthetic process (term-term) purine nucleotide metabolic process	GO:0006171 (term-term) GO:0006163
33987	70940	1	cAMP biosynthetic process (term-term) purine nucleotide biosynthetic process	cAMP biosynthetic process (term-term) purine nucleotide biosynthetic process	GO:0006171 (term-term) GO:0006164
33988	70943	0.78534	nucleoside phosphate metabolic process (term-term) regulation of nucleotide metabolic process	nucleoside phosphate metabolic process (term-term) regulation of nucleotide metabolic process	GO:0006753 (term-term) GO:0006140
33989	70944	1	nucleoside phosphate metabolic process (term-term) purine nucleotide metabolic process	nucleoside phosphate metabolic process (term-term) purine nucleotide metabolic process	GO:0006753 (term-term) GO:0006163
33990	70945	0.728477	nucleoside phosphate metabolic process (term-term) purine nucleotide biosynthetic process	nucleoside phosphate metabolic process (term-term) purine nucleotide biosynthetic process	GO:0006753 (term-term) GO:0006164
33991	70946	0.728477	nucleoside phosphate metabolic process (term-term) cAMP biosynthetic process	nucleoside phosphate metabolic process (term-term) cAMP biosynthetic process	GO:0006753 (term-term) GO:0006171
33992	70949	0.340836	endocytosis (term-term) circulatory system process	endocytosis (term-term) circulatory system process	GO:0006897 (term-term) GO:0003013
33993	70950	0.332731	endocytosis (term-term) vascular process in circulatory system	endocytosis (term-term) vascular process in circulatory system	GO:0006897 (term-term) GO:0003018
33994	70951	0.322314	endocytosis (term-term) lipid transport	endocytosis (term-term) lipid transport	GO:0006897 (term-term) GO:0006869
33995	70953	0.417062	receptor-mediated endocytosis (term-term) lipid transport	receptor-mediated endocytosis (term-term) lipid transport	GO:0006898 (term-term) GO:0006869
33996	70954	0.845283	receptor-mediated endocytosis (term-term) endocytosis	receptor-mediated endocytosis (term-term) endocytosis	GO:0006898 (term-term) GO:0006897
33997	70956	0.895141	response to unfolded protein (term-term) protein folding	response to unfolded protein (term-term) protein folding	GO:0006986 (term-term) GO:0006457
33998	70958	0.360485	G-protein coupled receptor signaling pathway (term-term) response to dietary excess	G-protein coupled receptor signaling pathway (term-term) response to dietary excess	GO:0007186 (term-term) GO:0002021
33999	70959	0.456554	G-protein coupled receptor signaling pathway (term-term) circulatory system process	G-protein coupled receptor signaling pathway (term-term) circulatory system process	GO:0007186 (term-term) GO:0003013
34000	70960	0.347134	G-protein coupled receptor signaling pathway (term-term) vascular process in circulatory system	G-protein coupled receptor signaling pathway (term-term) vascular process in circulatory system	GO:0007186 (term-term) GO:0003018
34001	70961	0.882184	G-protein coupled receptor signaling pathway (term-term) regulation of nucleotide metabolic process	G-protein coupled receptor signaling pathway (term-term) regulation of nucleotide metabolic process	GO:0007186 (term-term) GO:0006140
34002	70962	0.67801	G-protein coupled receptor signaling pathway (term-term) purine nucleotide metabolic process	G-protein coupled receptor signaling pathway (term-term) purine nucleotide metabolic process	GO:0007186 (term-term) GO:0006163
34003	70963	0.939617	G-protein coupled receptor signaling pathway (term-term) purine nucleotide biosynthetic process	G-protein coupled receptor signaling pathway (term-term) purine nucleotide biosynthetic process	GO:0007186 (term-term) GO:0006164
34004	70964	0.939617	G-protein coupled receptor signaling pathway (term-term) cAMP biosynthetic process	G-protein coupled receptor signaling pathway (term-term) cAMP biosynthetic process	GO:0007186 (term-term) GO:0006171
34005	70965	0.67801	G-protein coupled receptor signaling pathway (term-term) nucleoside phosphate metabolic process	G-protein coupled receptor signaling pathway (term-term) nucleoside phosphate metabolic process	GO:0007186 (term-term) GO:0006753
34006	70967	0.399267	G-protein coupled receptor signaling pathway, coupled to cyclic nucleotide second messenger (term-term) response to dietary excess	G-protein coupled receptor signaling pathway, coupled to cyclic nucleotide second messenger (term-term) response to dietary excess	GO:0007187 (term-term) GO:0002021
34007	70968	0.378788	G-protein coupled receptor signaling pathway, coupled to cyclic nucleotide second messenger (term-term) circulatory system process	G-protein coupled receptor signaling pathway, coupled to cyclic nucleotide second messenger (term-term) circulatory system process	GO:0007187 (term-term) GO:0003013
34008	70969	0.38806	G-protein coupled receptor signaling pathway, coupled to cyclic nucleotide second messenger (term-term) vascular process in circulatory system	G-protein coupled receptor signaling pathway, coupled to cyclic nucleotide second messenger (term-term) vascular process in circulatory system	GO:0007187 (term-term) GO:0003018
34009	70970	0.939617	G-protein coupled receptor signaling pathway, coupled to cyclic nucleotide second messenger (term-term) regulation of nucleotide metabolic process	G-protein coupled receptor signaling pathway, coupled to cyclic nucleotide second messenger (term-term) regulation of nucleotide metabolic process	GO:0007187 (term-term) GO:0006140
34010	70971	0.728477	G-protein coupled receptor signaling pathway, coupled to cyclic nucleotide second messenger (term-term) purine nucleotide metabolic process	G-protein coupled receptor signaling pathway, coupled to cyclic nucleotide second messenger (term-term) purine nucleotide metabolic process	GO:0007187 (term-term) GO:0006163
34011	70972	1	G-protein coupled receptor signaling pathway, coupled to cyclic nucleotide second messenger (term-term) purine nucleotide biosynthetic process	G-protein coupled receptor signaling pathway, coupled to cyclic nucleotide second messenger (term-term) purine nucleotide biosynthetic process	GO:0007187 (term-term) GO:0006164
34012	70973	1	G-protein coupled receptor signaling pathway, coupled to cyclic nucleotide second messenger (term-term) cAMP biosynthetic process	G-protein coupled receptor signaling pathway, coupled to cyclic nucleotide second messenger (term-term) cAMP biosynthetic process	GO:0007187 (term-term) GO:0006171
34013	70974	0.728477	G-protein coupled receptor signaling pathway, coupled to cyclic nucleotide second messenger (term-term) nucleoside phosphate metabolic process	G-protein coupled receptor signaling pathway, coupled to cyclic nucleotide second messenger (term-term) nucleoside phosphate metabolic process	GO:0007187 (term-term) GO:0006753
34014	70975	0.939617	G-protein coupled receptor signaling pathway, coupled to cyclic nucleotide second messenger (term-term) G-protein coupled receptor signaling pathway	G-protein coupled receptor signaling pathway, coupled to cyclic nucleotide second messenger (term-term) G-protein coupled receptor signaling pathway	GO:0007187 (term-term) GO:0007186
34015	70977	0.547461	adenylate cyclase-modulating G-protein coupled receptor signaling pathway (term-term) response to dietary excess	adenylate cyclase-modulating G-protein coupled receptor signaling pathway (term-term) response to dietary excess	GO:0007188 (term-term) GO:0002021
34016	70978	0.524046	adenylate cyclase-modulating G-protein coupled receptor signaling pathway (term-term) circulatory system process	adenylate cyclase-modulating G-protein coupled receptor signaling pathway (term-term) circulatory system process	GO:0007188 (term-term) GO:0003013
34017	70979	0.534091	adenylate cyclase-modulating G-protein coupled receptor signaling pathway (term-term) vascular process in circulatory system	adenylate cyclase-modulating G-protein coupled receptor signaling pathway (term-term) vascular process in circulatory system	GO:0007188 (term-term) GO:0003018
34018	70980	0.738854	adenylate cyclase-modulating G-protein coupled receptor signaling pathway (term-term) regulation of nucleotide metabolic process	adenylate cyclase-modulating G-protein coupled receptor signaling pathway (term-term) regulation of nucleotide metabolic process	GO:0007188 (term-term) GO:0006140
34019	70981	0.549451	adenylate cyclase-modulating G-protein coupled receptor signaling pathway (term-term) purine nucleotide metabolic process	adenylate cyclase-modulating G-protein coupled receptor signaling pathway (term-term) purine nucleotide metabolic process	GO:0007188 (term-term) GO:0006163
34020	70982	0.79602	adenylate cyclase-modulating G-protein coupled receptor signaling pathway (term-term) purine nucleotide biosynthetic process	adenylate cyclase-modulating G-protein coupled receptor signaling pathway (term-term) purine nucleotide biosynthetic process	GO:0007188 (term-term) GO:0006164
34021	70983	0.79602	adenylate cyclase-modulating G-protein coupled receptor signaling pathway (term-term) cAMP biosynthetic process	adenylate cyclase-modulating G-protein coupled receptor signaling pathway (term-term) cAMP biosynthetic process	GO:0007188 (term-term) GO:0006171
34022	70984	0.549451	adenylate cyclase-modulating G-protein coupled receptor signaling pathway (term-term) nucleoside phosphate metabolic process	adenylate cyclase-modulating G-protein coupled receptor signaling pathway (term-term) nucleoside phosphate metabolic process	GO:0007188 (term-term) GO:0006753
34023	70985	0.332731	adenylate cyclase-modulating G-protein coupled receptor signaling pathway (term-term) endocytosis	adenylate cyclase-modulating G-protein coupled receptor signaling pathway (term-term) endocytosis	GO:0007188 (term-term) GO:0006897
34024	70986	0.738854	adenylate cyclase-modulating G-protein coupled receptor signaling pathway (term-term) G-protein coupled receptor signaling pathway	adenylate cyclase-modulating G-protein coupled receptor signaling pathway (term-term) G-protein coupled receptor signaling pathway	GO:0007188 (term-term) GO:0007186
34025	70987	0.79602	adenylate cyclase-modulating G-protein coupled receptor signaling pathway (term-term) G-protein coupled receptor signaling pathway, coupled to cyclic nucleotide second messenger	adenylate cyclase-modulating G-protein coupled receptor signaling pathway (term-term) G-protein coupled receptor signaling pathway, coupled to cyclic nucleotide second messenger	GO:0007188 (term-term) GO:0007187
34026	70989	0.313808	adenylate cyclase-activating G-protein coupled receptor signaling pathway (term-term) MAPK cascade	adenylate cyclase-activating G-protein coupled receptor signaling pathway (term-term) MAPK cascade	GO:0007189 (term-term) GO:0000165
34027	70990	0.475703	adenylate cyclase-activating G-protein coupled receptor signaling pathway (term-term) response to dietary excess	adenylate cyclase-activating G-protein coupled receptor signaling pathway (term-term) response to dietary excess	GO:0007189 (term-term) GO:0002021
34028	70991	0.492035	adenylate cyclase-activating G-protein coupled receptor signaling pathway (term-term) circulatory system process	adenylate cyclase-activating G-protein coupled receptor signaling pathway (term-term) circulatory system process	GO:0007189 (term-term) GO:0003013
34029	70992	0.656904	adenylate cyclase-activating G-protein coupled receptor signaling pathway (term-term) vascular process in circulatory system	adenylate cyclase-activating G-protein coupled receptor signaling pathway (term-term) vascular process in circulatory system	GO:0007189 (term-term) GO:0003018
34030	70993	0.585859	adenylate cyclase-activating G-protein coupled receptor signaling pathway (term-term) regulation of nucleotide metabolic process	adenylate cyclase-activating G-protein coupled receptor signaling pathway (term-term) regulation of nucleotide metabolic process	GO:0007189 (term-term) GO:0006140
34031	70994	0.422535	adenylate cyclase-activating G-protein coupled receptor signaling pathway (term-term) purine nucleotide metabolic process	adenylate cyclase-activating G-protein coupled receptor signaling pathway (term-term) purine nucleotide metabolic process	GO:0007189 (term-term) GO:0006163
34032	70995	0.637168	adenylate cyclase-activating G-protein coupled receptor signaling pathway (term-term) purine nucleotide biosynthetic process	adenylate cyclase-activating G-protein coupled receptor signaling pathway (term-term) purine nucleotide biosynthetic process	GO:0007189 (term-term) GO:0006164
34033	70996	0.637168	adenylate cyclase-activating G-protein coupled receptor signaling pathway (term-term) cAMP biosynthetic process	adenylate cyclase-activating G-protein coupled receptor signaling pathway (term-term) cAMP biosynthetic process	GO:0007189 (term-term) GO:0006171
34034	70997	0.422535	adenylate cyclase-activating G-protein coupled receptor signaling pathway (term-term) nucleoside phosphate metabolic process	adenylate cyclase-activating G-protein coupled receptor signaling pathway (term-term) nucleoside phosphate metabolic process	GO:0007189 (term-term) GO:0006753
34035	70998	0.433925	adenylate cyclase-activating G-protein coupled receptor signaling pathway (term-term) endocytosis	adenylate cyclase-activating G-protein coupled receptor signaling pathway (term-term) endocytosis	GO:0007189 (term-term) GO:0006897
34036	70999	0.360802	adenylate cyclase-activating G-protein coupled receptor signaling pathway (term-term) receptor-mediated endocytosis	adenylate cyclase-activating G-protein coupled receptor signaling pathway (term-term) receptor-mediated endocytosis	GO:0007189 (term-term) GO:0006898
34037	71000	0.585859	adenylate cyclase-activating G-protein coupled receptor signaling pathway (term-term) G-protein coupled receptor signaling pathway	adenylate cyclase-activating G-protein coupled receptor signaling pathway (term-term) G-protein coupled receptor signaling pathway	GO:0007189 (term-term) GO:0007186
34038	71001	0.637168	adenylate cyclase-activating G-protein coupled receptor signaling pathway (term-term) G-protein coupled receptor signaling pathway, coupled to cyclic nucleotide second messenger	adenylate cyclase-activating G-protein coupled receptor signaling pathway (term-term) G-protein coupled receptor signaling pathway, coupled to cyclic nucleotide second messenger	GO:0007189 (term-term) GO:0007187
34039	71002	0.828452	adenylate cyclase-activating G-protein coupled receptor signaling pathway (term-term) adenylate cyclase-modulating G-protein coupled receptor signaling pathway	adenylate cyclase-activating G-protein coupled receptor signaling pathway (term-term) adenylate cyclase-modulating G-protein coupled receptor signaling pathway	GO:0007189 (term-term) GO:0007188
34040	71004	0.313808	activation of adenylate cyclase activity (term-term) MAPK cascade	activation of adenylate cyclase activity (term-term) MAPK cascade	GO:0007190 (term-term) GO:0000165
34041	71005	0.475703	activation of adenylate cyclase activity (term-term) response to dietary excess	activation of adenylate cyclase activity (term-term) response to dietary excess	GO:0007190 (term-term) GO:0002021
34042	71006	0.492035	activation of adenylate cyclase activity (term-term) circulatory system process	activation of adenylate cyclase activity (term-term) circulatory system process	GO:0007190 (term-term) GO:0003013
34043	71007	0.656904	activation of adenylate cyclase activity (term-term) vascular process in circulatory system	activation of adenylate cyclase activity (term-term) vascular process in circulatory system	GO:0007190 (term-term) GO:0003018
34044	71008	0.585859	activation of adenylate cyclase activity (term-term) regulation of nucleotide metabolic process	activation of adenylate cyclase activity (term-term) regulation of nucleotide metabolic process	GO:0007190 (term-term) GO:0006140
34045	71009	0.422535	activation of adenylate cyclase activity (term-term) purine nucleotide metabolic process	activation of adenylate cyclase activity (term-term) purine nucleotide metabolic process	GO:0007190 (term-term) GO:0006163
34046	71010	0.637168	activation of adenylate cyclase activity (term-term) purine nucleotide biosynthetic process	activation of adenylate cyclase activity (term-term) purine nucleotide biosynthetic process	GO:0007190 (term-term) GO:0006164
34047	71011	0.637168	activation of adenylate cyclase activity (term-term) cAMP biosynthetic process	activation of adenylate cyclase activity (term-term) cAMP biosynthetic process	GO:0007190 (term-term) GO:0006171
34048	71012	0.422535	activation of adenylate cyclase activity (term-term) nucleoside phosphate metabolic process	activation of adenylate cyclase activity (term-term) nucleoside phosphate metabolic process	GO:0007190 (term-term) GO:0006753
34049	71013	0.433925	activation of adenylate cyclase activity (term-term) endocytosis	activation of adenylate cyclase activity (term-term) endocytosis	GO:0007190 (term-term) GO:0006897
34050	71014	0.360802	activation of adenylate cyclase activity (term-term) receptor-mediated endocytosis	activation of adenylate cyclase activity (term-term) receptor-mediated endocytosis	GO:0007190 (term-term) GO:0006898
34051	71015	0.585859	activation of adenylate cyclase activity (term-term) G-protein coupled receptor signaling pathway	activation of adenylate cyclase activity (term-term) G-protein coupled receptor signaling pathway	GO:0007190 (term-term) GO:0007186
34052	71016	0.637168	activation of adenylate cyclase activity (term-term) G-protein coupled receptor signaling pathway, coupled to cyclic nucleotide second messenger	activation of adenylate cyclase activity (term-term) G-protein coupled receptor signaling pathway, coupled to cyclic nucleotide second messenger	GO:0007190 (term-term) GO:0007187
34053	71017	0.828452	activation of adenylate cyclase activity (term-term) adenylate cyclase-modulating G-protein coupled receptor signaling pathway	activation of adenylate cyclase activity (term-term) adenylate cyclase-modulating G-protein coupled receptor signaling pathway	GO:0007190 (term-term) GO:0007188
34054	71018	1	activation of adenylate cyclase activity (term-term) adenylate cyclase-activating G-protein coupled receptor signaling pathway	activation of adenylate cyclase activity (term-term) adenylate cyclase-activating G-protein coupled receptor signaling pathway	GO:0007190 (term-term) GO:0007189
34055	71020	0.316667	digestion (term-term) response to hypoxia	digestion (term-term) response to hypoxia	GO:0007586 (term-term) GO:0001666
34056	71021	0.316667	digestion (term-term) response to dietary excess	digestion (term-term) response to dietary excess	GO:0007586 (term-term) GO:0002021
34057	71023	0.38806	blood circulation (term-term) MAPK cascade	blood circulation (term-term) MAPK cascade	GO:0008015 (term-term) GO:0000165
34058	71024	0.399267	blood circulation (term-term) response to dietary excess	blood circulation (term-term) response to dietary excess	GO:0008015 (term-term) GO:0002021
34059	71025	1	blood circulation (term-term) circulatory system process	blood circulation (term-term) circulatory system process	GO:0008015 (term-term) GO:0003013
34060	71026	0.79602	blood circulation (term-term) vascular process in circulatory system	blood circulation (term-term) vascular process in circulatory system	GO:0008015 (term-term) GO:0003018
34061	71027	0.335788	blood circulation (term-term) regulation of nucleotide metabolic process	blood circulation (term-term) regulation of nucleotide metabolic process	GO:0008015 (term-term) GO:0006140
34062	71028	0.378788	blood circulation (term-term) purine nucleotide biosynthetic process	blood circulation (term-term) purine nucleotide biosynthetic process	GO:0008015 (term-term) GO:0006164
34063	71029	0.378788	blood circulation (term-term) cAMP biosynthetic process	blood circulation (term-term) cAMP biosynthetic process	GO:0008015 (term-term) GO:0006171
34064	71030	0.340836	blood circulation (term-term) endocytosis	blood circulation (term-term) endocytosis	GO:0008015 (term-term) GO:0006897
34065	71031	0.456554	blood circulation (term-term) G-protein coupled receptor signaling pathway	blood circulation (term-term) G-protein coupled receptor signaling pathway	GO:0008015 (term-term) GO:0007186
34066	71032	0.378788	blood circulation (term-term) G-protein coupled receptor signaling pathway, coupled to cyclic nucleotide second messenger	blood circulation (term-term) G-protein coupled receptor signaling pathway, coupled to cyclic nucleotide second messenger	GO:0008015 (term-term) GO:0007187
34067	71033	0.524046	blood circulation (term-term) adenylate cyclase-modulating G-protein coupled receptor signaling pathway	blood circulation (term-term) adenylate cyclase-modulating G-protein coupled receptor signaling pathway	GO:0008015 (term-term) GO:0007188
34068	71034	0.492035	blood circulation (term-term) adenylate cyclase-activating G-protein coupled receptor signaling pathway	blood circulation (term-term) adenylate cyclase-activating G-protein coupled receptor signaling pathway	GO:0008015 (term-term) GO:0007189
34069	71035	0.492035	blood circulation (term-term) activation of adenylate cyclase activity	blood circulation (term-term) activation of adenylate cyclase activity	GO:0008015 (term-term) GO:0007190
34070	71037	0.611374	regulation of blood pressure (term-term) response to dietary excess	regulation of blood pressure (term-term) response to dietary excess	GO:0008217 (term-term) GO:0002021
34071	71038	0.719178	regulation of blood pressure (term-term) circulatory system process	regulation of blood pressure (term-term) circulatory system process	GO:0008217 (term-term) GO:0003013
34072	71039	0.592445	regulation of blood pressure (term-term) vascular process in circulatory system	regulation of blood pressure (term-term) vascular process in circulatory system	GO:0008217 (term-term) GO:0003018
34073	71040	0.396072	regulation of blood pressure (term-term) G-protein coupled receptor signaling pathway	regulation of blood pressure (term-term) G-protein coupled receptor signaling pathway	GO:0008217 (term-term) GO:0007186
34074	71041	0.429423	regulation of blood pressure (term-term) adenylate cyclase-modulating G-protein coupled receptor signaling pathway	regulation of blood pressure (term-term) adenylate cyclase-modulating G-protein coupled receptor signaling pathway	GO:0008217 (term-term) GO:0007188
34075	71042	0.360802	regulation of blood pressure (term-term) adenylate cyclase-activating G-protein coupled receptor signaling pathway	regulation of blood pressure (term-term) adenylate cyclase-activating G-protein coupled receptor signaling pathway	GO:0008217 (term-term) GO:0007189
34076	71043	0.360802	regulation of blood pressure (term-term) activation of adenylate cyclase activity	regulation of blood pressure (term-term) activation of adenylate cyclase activity	GO:0008217 (term-term) GO:0007190
34077	71044	0.719178	regulation of blood pressure (term-term) blood circulation	regulation of blood pressure (term-term) blood circulation	GO:0008217 (term-term) GO:0008015
34078	71046	0.78534	nucleotide metabolic process (term-term) regulation of nucleotide metabolic process	nucleotide metabolic process (term-term) regulation of nucleotide metabolic process	GO:0009117 (term-term) GO:0006140
34079	71047	1	nucleotide metabolic process (term-term) purine nucleotide metabolic process	nucleotide metabolic process (term-term) purine nucleotide metabolic process	GO:0009117 (term-term) GO:0006163
34080	71048	0.728477	nucleotide metabolic process (term-term) purine nucleotide biosynthetic process	nucleotide metabolic process (term-term) purine nucleotide biosynthetic process	GO:0009117 (term-term) GO:0006164
34081	71049	0.728477	nucleotide metabolic process (term-term) cAMP biosynthetic process	nucleotide metabolic process (term-term) cAMP biosynthetic process	GO:0009117 (term-term) GO:0006171
34082	71050	1	nucleotide metabolic process (term-term) nucleoside phosphate metabolic process	nucleotide metabolic process (term-term) nucleoside phosphate metabolic process	GO:0009117 (term-term) GO:0006753
34083	71051	0.67801	nucleotide metabolic process (term-term) G-protein coupled receptor signaling pathway	nucleotide metabolic process (term-term) G-protein coupled receptor signaling pathway	GO:0009117 (term-term) GO:0007186
34084	71052	0.728477	nucleotide metabolic process (term-term) G-protein coupled receptor signaling pathway, coupled to cyclic nucleotide second messenger	nucleotide metabolic process (term-term) G-protein coupled receptor signaling pathway, coupled to cyclic nucleotide second messenger	GO:0009117 (term-term) GO:0007187
34085	71053	0.549451	nucleotide metabolic process (term-term) adenylate cyclase-modulating G-protein coupled receptor signaling pathway	nucleotide metabolic process (term-term) adenylate cyclase-modulating G-protein coupled receptor signaling pathway	GO:0009117 (term-term) GO:0007188
34086	71054	0.422535	nucleotide metabolic process (term-term) adenylate cyclase-activating G-protein coupled receptor signaling pathway	nucleotide metabolic process (term-term) adenylate cyclase-activating G-protein coupled receptor signaling pathway	GO:0009117 (term-term) GO:0007189
34087	71055	0.422535	nucleotide metabolic process (term-term) activation of adenylate cyclase activity	nucleotide metabolic process (term-term) activation of adenylate cyclase activity	GO:0009117 (term-term) GO:0007190
34088	71057	0.78534	purine ribonucleotide metabolic process (term-term) regulation of nucleotide metabolic process	purine ribonucleotide metabolic process (term-term) regulation of nucleotide metabolic process	GO:0009150 (term-term) GO:0006140
34089	71058	1	purine ribonucleotide metabolic process (term-term) purine nucleotide metabolic process	purine ribonucleotide metabolic process (term-term) purine nucleotide metabolic process	GO:0009150 (term-term) GO:0006163
34090	71059	0.728477	purine ribonucleotide metabolic process (term-term) purine nucleotide biosynthetic process	purine ribonucleotide metabolic process (term-term) purine nucleotide biosynthetic process	GO:0009150 (term-term) GO:0006164
34091	71060	0.728477	purine ribonucleotide metabolic process (term-term) cAMP biosynthetic process	purine ribonucleotide metabolic process (term-term) cAMP biosynthetic process	GO:0009150 (term-term) GO:0006171
34092	71061	1	purine ribonucleotide metabolic process (term-term) nucleoside phosphate metabolic process	purine ribonucleotide metabolic process (term-term) nucleoside phosphate metabolic process	GO:0009150 (term-term) GO:0006753
34093	71062	0.67801	purine ribonucleotide metabolic process (term-term) G-protein coupled receptor signaling pathway	purine ribonucleotide metabolic process (term-term) G-protein coupled receptor signaling pathway	GO:0009150 (term-term) GO:0007186
34094	71063	0.728477	purine ribonucleotide metabolic process (term-term) G-protein coupled receptor signaling pathway, coupled to cyclic nucleotide second messenger	purine ribonucleotide metabolic process (term-term) G-protein coupled receptor signaling pathway, coupled to cyclic nucleotide second messenger	GO:0009150 (term-term) GO:0007187
34095	71064	0.549451	purine ribonucleotide metabolic process (term-term) adenylate cyclase-modulating G-protein coupled receptor signaling pathway	purine ribonucleotide metabolic process (term-term) adenylate cyclase-modulating G-protein coupled receptor signaling pathway	GO:0009150 (term-term) GO:0007188
34096	71065	0.422535	purine ribonucleotide metabolic process (term-term) adenylate cyclase-activating G-protein coupled receptor signaling pathway	purine ribonucleotide metabolic process (term-term) adenylate cyclase-activating G-protein coupled receptor signaling pathway	GO:0009150 (term-term) GO:0007189
34097	71066	0.422535	purine ribonucleotide metabolic process (term-term) activation of adenylate cyclase activity	purine ribonucleotide metabolic process (term-term) activation of adenylate cyclase activity	GO:0009150 (term-term) GO:0007190
34098	71067	1	purine ribonucleotide metabolic process (term-term) nucleotide metabolic process	purine ribonucleotide metabolic process (term-term) nucleotide metabolic process	GO:0009150 (term-term) GO:0009117
34099	71069	0.399267	purine ribonucleotide biosynthetic process (term-term) response to dietary excess	purine ribonucleotide biosynthetic process (term-term) response to dietary excess	GO:0009152 (term-term) GO:0002021
34100	71070	0.378788	purine ribonucleotide biosynthetic process (term-term) circulatory system process	purine ribonucleotide biosynthetic process (term-term) circulatory system process	GO:0009152 (term-term) GO:0003013
34101	71071	0.38806	purine ribonucleotide biosynthetic process (term-term) vascular process in circulatory system	purine ribonucleotide biosynthetic process (term-term) vascular process in circulatory system	GO:0009152 (term-term) GO:0003018
34102	71072	0.939617	purine ribonucleotide biosynthetic process (term-term) regulation of nucleotide metabolic process	purine ribonucleotide biosynthetic process (term-term) regulation of nucleotide metabolic process	GO:0009152 (term-term) GO:0006140
34103	71073	0.728477	purine ribonucleotide biosynthetic process (term-term) purine nucleotide metabolic process	purine ribonucleotide biosynthetic process (term-term) purine nucleotide metabolic process	GO:0009152 (term-term) GO:0006163
34104	71074	1	purine ribonucleotide biosynthetic process (term-term) purine nucleotide biosynthetic process	purine ribonucleotide biosynthetic process (term-term) purine nucleotide biosynthetic process	GO:0009152 (term-term) GO:0006164
34105	71075	1	purine ribonucleotide biosynthetic process (term-term) cAMP biosynthetic process	purine ribonucleotide biosynthetic process (term-term) cAMP biosynthetic process	GO:0009152 (term-term) GO:0006171
34106	71076	0.728477	purine ribonucleotide biosynthetic process (term-term) nucleoside phosphate metabolic process	purine ribonucleotide biosynthetic process (term-term) nucleoside phosphate metabolic process	GO:0009152 (term-term) GO:0006753
34107	71077	0.939617	purine ribonucleotide biosynthetic process (term-term) G-protein coupled receptor signaling pathway	purine ribonucleotide biosynthetic process (term-term) G-protein coupled receptor signaling pathway	GO:0009152 (term-term) GO:0007186
34108	71078	1	purine ribonucleotide biosynthetic process (term-term) G-protein coupled receptor signaling pathway, coupled to cyclic nucleotide second messenger	purine ribonucleotide biosynthetic process (term-term) G-protein coupled receptor signaling pathway, coupled to cyclic nucleotide second messenger	GO:0009152 (term-term) GO:0007187
34109	71079	0.79602	purine ribonucleotide biosynthetic process (term-term) adenylate cyclase-modulating G-protein coupled receptor signaling pathway	purine ribonucleotide biosynthetic process (term-term) adenylate cyclase-modulating G-protein coupled receptor signaling pathway	GO:0009152 (term-term) GO:0007188
34110	71080	0.637168	purine ribonucleotide biosynthetic process (term-term) adenylate cyclase-activating G-protein coupled receptor signaling pathway	purine ribonucleotide biosynthetic process (term-term) adenylate cyclase-activating G-protein coupled receptor signaling pathway	GO:0009152 (term-term) GO:0007189
34111	71081	0.637168	purine ribonucleotide biosynthetic process (term-term) activation of adenylate cyclase activity	purine ribonucleotide biosynthetic process (term-term) activation of adenylate cyclase activity	GO:0009152 (term-term) GO:0007190
34112	71082	0.378788	purine ribonucleotide biosynthetic process (term-term) blood circulation	purine ribonucleotide biosynthetic process (term-term) blood circulation	GO:0009152 (term-term) GO:0008015
34113	71083	0.728477	purine ribonucleotide biosynthetic process (term-term) nucleotide metabolic process	purine ribonucleotide biosynthetic process (term-term) nucleotide metabolic process	GO:0009152 (term-term) GO:0009117
34114	71084	0.728477	purine ribonucleotide biosynthetic process (term-term) purine ribonucleotide metabolic process	purine ribonucleotide biosynthetic process (term-term) purine ribonucleotide metabolic process	GO:0009152 (term-term) GO:0009150
34115	71086	0.399267	nucleotide biosynthetic process (term-term) response to dietary excess	nucleotide biosynthetic process (term-term) response to dietary excess	GO:0009165 (term-term) GO:0002021
34116	71087	0.378788	nucleotide biosynthetic process (term-term) circulatory system process	nucleotide biosynthetic process (term-term) circulatory system process	GO:0009165 (term-term) GO:0003013
34117	71088	0.38806	nucleotide biosynthetic process (term-term) vascular process in circulatory system	nucleotide biosynthetic process (term-term) vascular process in circulatory system	GO:0009165 (term-term) GO:0003018
34118	71089	0.939617	nucleotide biosynthetic process (term-term) regulation of nucleotide metabolic process	nucleotide biosynthetic process (term-term) regulation of nucleotide metabolic process	GO:0009165 (term-term) GO:0006140
34119	71090	0.728477	nucleotide biosynthetic process (term-term) purine nucleotide metabolic process	nucleotide biosynthetic process (term-term) purine nucleotide metabolic process	GO:0009165 (term-term) GO:0006163
34120	71091	1	nucleotide biosynthetic process (term-term) purine nucleotide biosynthetic process	nucleotide biosynthetic process (term-term) purine nucleotide biosynthetic process	GO:0009165 (term-term) GO:0006164
34121	71092	1	nucleotide biosynthetic process (term-term) cAMP biosynthetic process	nucleotide biosynthetic process (term-term) cAMP biosynthetic process	GO:0009165 (term-term) GO:0006171
34122	71093	0.728477	nucleotide biosynthetic process (term-term) nucleoside phosphate metabolic process	nucleotide biosynthetic process (term-term) nucleoside phosphate metabolic process	GO:0009165 (term-term) GO:0006753
34123	71094	0.939617	nucleotide biosynthetic process (term-term) G-protein coupled receptor signaling pathway	nucleotide biosynthetic process (term-term) G-protein coupled receptor signaling pathway	GO:0009165 (term-term) GO:0007186
34124	71095	1	nucleotide biosynthetic process (term-term) G-protein coupled receptor signaling pathway, coupled to cyclic nucleotide second messenger	nucleotide biosynthetic process (term-term) G-protein coupled receptor signaling pathway, coupled to cyclic nucleotide second messenger	GO:0009165 (term-term) GO:0007187
34125	71096	0.79602	nucleotide biosynthetic process (term-term) adenylate cyclase-modulating G-protein coupled receptor signaling pathway	nucleotide biosynthetic process (term-term) adenylate cyclase-modulating G-protein coupled receptor signaling pathway	GO:0009165 (term-term) GO:0007188
34126	71097	0.637168	nucleotide biosynthetic process (term-term) adenylate cyclase-activating G-protein coupled receptor signaling pathway	nucleotide biosynthetic process (term-term) adenylate cyclase-activating G-protein coupled receptor signaling pathway	GO:0009165 (term-term) GO:0007189
34127	71098	0.637168	nucleotide biosynthetic process (term-term) activation of adenylate cyclase activity	nucleotide biosynthetic process (term-term) activation of adenylate cyclase activity	GO:0009165 (term-term) GO:0007190
34128	71099	0.378788	nucleotide biosynthetic process (term-term) blood circulation	nucleotide biosynthetic process (term-term) blood circulation	GO:0009165 (term-term) GO:0008015
34129	71100	0.728477	nucleotide biosynthetic process (term-term) nucleotide metabolic process	nucleotide biosynthetic process (term-term) nucleotide metabolic process	GO:0009165 (term-term) GO:0009117
34130	71101	0.728477	nucleotide biosynthetic process (term-term) purine ribonucleotide metabolic process	nucleotide biosynthetic process (term-term) purine ribonucleotide metabolic process	GO:0009165 (term-term) GO:0009150
34131	71102	1	nucleotide biosynthetic process (term-term) purine ribonucleotide biosynthetic process	nucleotide biosynthetic process (term-term) purine ribonucleotide biosynthetic process	GO:0009165 (term-term) GO:0009152
34132	71104	0.399267	cyclic nucleotide metabolic process (term-term) response to dietary excess	cyclic nucleotide metabolic process (term-term) response to dietary excess	GO:0009187 (term-term) GO:0002021
34133	71105	0.378788	cyclic nucleotide metabolic process (term-term) circulatory system process	cyclic nucleotide metabolic process (term-term) circulatory system process	GO:0009187 (term-term) GO:0003013
34134	71106	0.38806	cyclic nucleotide metabolic process (term-term) vascular process in circulatory system	cyclic nucleotide metabolic process (term-term) vascular process in circulatory system	GO:0009187 (term-term) GO:0003018
34135	71107	0.939617	cyclic nucleotide metabolic process (term-term) regulation of nucleotide metabolic process	cyclic nucleotide metabolic process (term-term) regulation of nucleotide metabolic process	GO:0009187 (term-term) GO:0006140
34136	71108	0.728477	cyclic nucleotide metabolic process (term-term) purine nucleotide metabolic process	cyclic nucleotide metabolic process (term-term) purine nucleotide metabolic process	GO:0009187 (term-term) GO:0006163
34137	71109	1	cyclic nucleotide metabolic process (term-term) purine nucleotide biosynthetic process	cyclic nucleotide metabolic process (term-term) purine nucleotide biosynthetic process	GO:0009187 (term-term) GO:0006164
34138	71110	1	cyclic nucleotide metabolic process (term-term) cAMP biosynthetic process	cyclic nucleotide metabolic process (term-term) cAMP biosynthetic process	GO:0009187 (term-term) GO:0006171
34139	71111	0.728477	cyclic nucleotide metabolic process (term-term) nucleoside phosphate metabolic process	cyclic nucleotide metabolic process (term-term) nucleoside phosphate metabolic process	GO:0009187 (term-term) GO:0006753
34140	71112	0.939617	cyclic nucleotide metabolic process (term-term) G-protein coupled receptor signaling pathway	cyclic nucleotide metabolic process (term-term) G-protein coupled receptor signaling pathway	GO:0009187 (term-term) GO:0007186
34141	71113	1	cyclic nucleotide metabolic process (term-term) G-protein coupled receptor signaling pathway, coupled to cyclic nucleotide second messenger	cyclic nucleotide metabolic process (term-term) G-protein coupled receptor signaling pathway, coupled to cyclic nucleotide second messenger	GO:0009187 (term-term) GO:0007187
34142	71114	0.79602	cyclic nucleotide metabolic process (term-term) adenylate cyclase-modulating G-protein coupled receptor signaling pathway	cyclic nucleotide metabolic process (term-term) adenylate cyclase-modulating G-protein coupled receptor signaling pathway	GO:0009187 (term-term) GO:0007188
34143	71115	0.637168	cyclic nucleotide metabolic process (term-term) adenylate cyclase-activating G-protein coupled receptor signaling pathway	cyclic nucleotide metabolic process (term-term) adenylate cyclase-activating G-protein coupled receptor signaling pathway	GO:0009187 (term-term) GO:0007189
34144	71116	0.637168	cyclic nucleotide metabolic process (term-term) activation of adenylate cyclase activity	cyclic nucleotide metabolic process (term-term) activation of adenylate cyclase activity	GO:0009187 (term-term) GO:0007190
34145	71117	0.378788	cyclic nucleotide metabolic process (term-term) blood circulation	cyclic nucleotide metabolic process (term-term) blood circulation	GO:0009187 (term-term) GO:0008015
34146	71118	0.728477	cyclic nucleotide metabolic process (term-term) nucleotide metabolic process	cyclic nucleotide metabolic process (term-term) nucleotide metabolic process	GO:0009187 (term-term) GO:0009117
34147	71119	0.728477	cyclic nucleotide metabolic process (term-term) purine ribonucleotide metabolic process	cyclic nucleotide metabolic process (term-term) purine ribonucleotide metabolic process	GO:0009187 (term-term) GO:0009150
34148	71120	1	cyclic nucleotide metabolic process (term-term) purine ribonucleotide biosynthetic process	cyclic nucleotide metabolic process (term-term) purine ribonucleotide biosynthetic process	GO:0009187 (term-term) GO:0009152
34149	71121	1	cyclic nucleotide metabolic process (term-term) nucleotide biosynthetic process	cyclic nucleotide metabolic process (term-term) nucleotide biosynthetic process	GO:0009187 (term-term) GO:0009165
34150	71123	0.399267	cyclic nucleotide biosynthetic process (term-term) response to dietary excess	cyclic nucleotide biosynthetic process (term-term) response to dietary excess	GO:0009190 (term-term) GO:0002021
34151	71124	0.378788	cyclic nucleotide biosynthetic process (term-term) circulatory system process	cyclic nucleotide biosynthetic process (term-term) circulatory system process	GO:0009190 (term-term) GO:0003013
34152	71125	0.38806	cyclic nucleotide biosynthetic process (term-term) vascular process in circulatory system	cyclic nucleotide biosynthetic process (term-term) vascular process in circulatory system	GO:0009190 (term-term) GO:0003018
34153	71126	0.939617	cyclic nucleotide biosynthetic process (term-term) regulation of nucleotide metabolic process	cyclic nucleotide biosynthetic process (term-term) regulation of nucleotide metabolic process	GO:0009190 (term-term) GO:0006140
34154	71127	0.728477	cyclic nucleotide biosynthetic process (term-term) purine nucleotide metabolic process	cyclic nucleotide biosynthetic process (term-term) purine nucleotide metabolic process	GO:0009190 (term-term) GO:0006163
34155	71128	1	cyclic nucleotide biosynthetic process (term-term) purine nucleotide biosynthetic process	cyclic nucleotide biosynthetic process (term-term) purine nucleotide biosynthetic process	GO:0009190 (term-term) GO:0006164
34156	71129	1	cyclic nucleotide biosynthetic process (term-term) cAMP biosynthetic process	cyclic nucleotide biosynthetic process (term-term) cAMP biosynthetic process	GO:0009190 (term-term) GO:0006171
34157	71130	0.728477	cyclic nucleotide biosynthetic process (term-term) nucleoside phosphate metabolic process	cyclic nucleotide biosynthetic process (term-term) nucleoside phosphate metabolic process	GO:0009190 (term-term) GO:0006753
34158	71131	0.939617	cyclic nucleotide biosynthetic process (term-term) G-protein coupled receptor signaling pathway	cyclic nucleotide biosynthetic process (term-term) G-protein coupled receptor signaling pathway	GO:0009190 (term-term) GO:0007186
34159	71132	1	cyclic nucleotide biosynthetic process (term-term) G-protein coupled receptor signaling pathway, coupled to cyclic nucleotide second messenger	cyclic nucleotide biosynthetic process (term-term) G-protein coupled receptor signaling pathway, coupled to cyclic nucleotide second messenger	GO:0009190 (term-term) GO:0007187
34160	71133	0.79602	cyclic nucleotide biosynthetic process (term-term) adenylate cyclase-modulating G-protein coupled receptor signaling pathway	cyclic nucleotide biosynthetic process (term-term) adenylate cyclase-modulating G-protein coupled receptor signaling pathway	GO:0009190 (term-term) GO:0007188
34161	71134	0.637168	cyclic nucleotide biosynthetic process (term-term) adenylate cyclase-activating G-protein coupled receptor signaling pathway	cyclic nucleotide biosynthetic process (term-term) adenylate cyclase-activating G-protein coupled receptor signaling pathway	GO:0009190 (term-term) GO:0007189
34162	71135	0.637168	cyclic nucleotide biosynthetic process (term-term) activation of adenylate cyclase activity	cyclic nucleotide biosynthetic process (term-term) activation of adenylate cyclase activity	GO:0009190 (term-term) GO:0007190
34163	71136	0.378788	cyclic nucleotide biosynthetic process (term-term) blood circulation	cyclic nucleotide biosynthetic process (term-term) blood circulation	GO:0009190 (term-term) GO:0008015
34164	71137	0.728477	cyclic nucleotide biosynthetic process (term-term) nucleotide metabolic process	cyclic nucleotide biosynthetic process (term-term) nucleotide metabolic process	GO:0009190 (term-term) GO:0009117
34165	71138	0.728477	cyclic nucleotide biosynthetic process (term-term) purine ribonucleotide metabolic process	cyclic nucleotide biosynthetic process (term-term) purine ribonucleotide metabolic process	GO:0009190 (term-term) GO:0009150
34166	71139	1	cyclic nucleotide biosynthetic process (term-term) purine ribonucleotide biosynthetic process	cyclic nucleotide biosynthetic process (term-term) purine ribonucleotide biosynthetic process	GO:0009190 (term-term) GO:0009152
34167	71140	1	cyclic nucleotide biosynthetic process (term-term) nucleotide biosynthetic process	cyclic nucleotide biosynthetic process (term-term) nucleotide biosynthetic process	GO:0009190 (term-term) GO:0009165
34168	71141	1	cyclic nucleotide biosynthetic process (term-term) cyclic nucleotide metabolic process	cyclic nucleotide biosynthetic process (term-term) cyclic nucleotide metabolic process	GO:0009190 (term-term) GO:0009187
34169	71143	0.78534	ribonucleotide metabolic process (term-term) regulation of nucleotide metabolic process	ribonucleotide metabolic process (term-term) regulation of nucleotide metabolic process	GO:0009259 (term-term) GO:0006140
34170	71144	1	ribonucleotide metabolic process (term-term) purine nucleotide metabolic process	ribonucleotide metabolic process (term-term) purine nucleotide metabolic process	GO:0009259 (term-term) GO:0006163
34171	71145	0.728477	ribonucleotide metabolic process (term-term) purine nucleotide biosynthetic process	ribonucleotide metabolic process (term-term) purine nucleotide biosynthetic process	GO:0009259 (term-term) GO:0006164
34172	71146	0.728477	ribonucleotide metabolic process (term-term) cAMP biosynthetic process	ribonucleotide metabolic process (term-term) cAMP biosynthetic process	GO:0009259 (term-term) GO:0006171
34173	71147	1	ribonucleotide metabolic process (term-term) nucleoside phosphate metabolic process	ribonucleotide metabolic process (term-term) nucleoside phosphate metabolic process	GO:0009259 (term-term) GO:0006753
34174	71148	0.67801	ribonucleotide metabolic process (term-term) G-protein coupled receptor signaling pathway	ribonucleotide metabolic process (term-term) G-protein coupled receptor signaling pathway	GO:0009259 (term-term) GO:0007186
34175	71149	0.728477	ribonucleotide metabolic process (term-term) G-protein coupled receptor signaling pathway, coupled to cyclic nucleotide second messenger	ribonucleotide metabolic process (term-term) G-protein coupled receptor signaling pathway, coupled to cyclic nucleotide second messenger	GO:0009259 (term-term) GO:0007187
34176	71150	0.549451	ribonucleotide metabolic process (term-term) adenylate cyclase-modulating G-protein coupled receptor signaling pathway	ribonucleotide metabolic process (term-term) adenylate cyclase-modulating G-protein coupled receptor signaling pathway	GO:0009259 (term-term) GO:0007188
34177	71151	0.422535	ribonucleotide metabolic process (term-term) adenylate cyclase-activating G-protein coupled receptor signaling pathway	ribonucleotide metabolic process (term-term) adenylate cyclase-activating G-protein coupled receptor signaling pathway	GO:0009259 (term-term) GO:0007189
34178	71152	0.422535	ribonucleotide metabolic process (term-term) activation of adenylate cyclase activity	ribonucleotide metabolic process (term-term) activation of adenylate cyclase activity	GO:0009259 (term-term) GO:0007190
34179	71153	1	ribonucleotide metabolic process (term-term) nucleotide metabolic process	ribonucleotide metabolic process (term-term) nucleotide metabolic process	GO:0009259 (term-term) GO:0009117
34180	71154	1	ribonucleotide metabolic process (term-term) purine ribonucleotide metabolic process	ribonucleotide metabolic process (term-term) purine ribonucleotide metabolic process	GO:0009259 (term-term) GO:0009150
34181	71155	0.728477	ribonucleotide metabolic process (term-term) purine ribonucleotide biosynthetic process	ribonucleotide metabolic process (term-term) purine ribonucleotide biosynthetic process	GO:0009259 (term-term) GO:0009152
34182	71156	0.728477	ribonucleotide metabolic process (term-term) nucleotide biosynthetic process	ribonucleotide metabolic process (term-term) nucleotide biosynthetic process	GO:0009259 (term-term) GO:0009165
34183	71157	0.728477	ribonucleotide metabolic process (term-term) cyclic nucleotide metabolic process	ribonucleotide metabolic process (term-term) cyclic nucleotide metabolic process	GO:0009259 (term-term) GO:0009187
34184	71158	0.728477	ribonucleotide metabolic process (term-term) cyclic nucleotide biosynthetic process	ribonucleotide metabolic process (term-term) cyclic nucleotide biosynthetic process	GO:0009259 (term-term) GO:0009190
34185	71160	0.399267	ribonucleotide biosynthetic process (term-term) response to dietary excess	ribonucleotide biosynthetic process (term-term) response to dietary excess	GO:0009260 (term-term) GO:0002021
34186	71161	0.378788	ribonucleotide biosynthetic process (term-term) circulatory system process	ribonucleotide biosynthetic process (term-term) circulatory system process	GO:0009260 (term-term) GO:0003013
34187	71162	0.38806	ribonucleotide biosynthetic process (term-term) vascular process in circulatory system	ribonucleotide biosynthetic process (term-term) vascular process in circulatory system	GO:0009260 (term-term) GO:0003018
34188	71163	0.939617	ribonucleotide biosynthetic process (term-term) regulation of nucleotide metabolic process	ribonucleotide biosynthetic process (term-term) regulation of nucleotide metabolic process	GO:0009260 (term-term) GO:0006140
34189	71164	0.728477	ribonucleotide biosynthetic process (term-term) purine nucleotide metabolic process	ribonucleotide biosynthetic process (term-term) purine nucleotide metabolic process	GO:0009260 (term-term) GO:0006163
34190	71165	1	ribonucleotide biosynthetic process (term-term) purine nucleotide biosynthetic process	ribonucleotide biosynthetic process (term-term) purine nucleotide biosynthetic process	GO:0009260 (term-term) GO:0006164
34191	71166	1	ribonucleotide biosynthetic process (term-term) cAMP biosynthetic process	ribonucleotide biosynthetic process (term-term) cAMP biosynthetic process	GO:0009260 (term-term) GO:0006171
34192	71167	0.728477	ribonucleotide biosynthetic process (term-term) nucleoside phosphate metabolic process	ribonucleotide biosynthetic process (term-term) nucleoside phosphate metabolic process	GO:0009260 (term-term) GO:0006753
34193	71168	0.939617	ribonucleotide biosynthetic process (term-term) G-protein coupled receptor signaling pathway	ribonucleotide biosynthetic process (term-term) G-protein coupled receptor signaling pathway	GO:0009260 (term-term) GO:0007186
34194	71169	1	ribonucleotide biosynthetic process (term-term) G-protein coupled receptor signaling pathway, coupled to cyclic nucleotide second messenger	ribonucleotide biosynthetic process (term-term) G-protein coupled receptor signaling pathway, coupled to cyclic nucleotide second messenger	GO:0009260 (term-term) GO:0007187
34195	71170	0.79602	ribonucleotide biosynthetic process (term-term) adenylate cyclase-modulating G-protein coupled receptor signaling pathway	ribonucleotide biosynthetic process (term-term) adenylate cyclase-modulating G-protein coupled receptor signaling pathway	GO:0009260 (term-term) GO:0007188
34196	71171	0.637168	ribonucleotide biosynthetic process (term-term) adenylate cyclase-activating G-protein coupled receptor signaling pathway	ribonucleotide biosynthetic process (term-term) adenylate cyclase-activating G-protein coupled receptor signaling pathway	GO:0009260 (term-term) GO:0007189
34197	71172	0.637168	ribonucleotide biosynthetic process (term-term) activation of adenylate cyclase activity	ribonucleotide biosynthetic process (term-term) activation of adenylate cyclase activity	GO:0009260 (term-term) GO:0007190
34198	71173	0.378788	ribonucleotide biosynthetic process (term-term) blood circulation	ribonucleotide biosynthetic process (term-term) blood circulation	GO:0009260 (term-term) GO:0008015
34199	71174	0.728477	ribonucleotide biosynthetic process (term-term) nucleotide metabolic process	ribonucleotide biosynthetic process (term-term) nucleotide metabolic process	GO:0009260 (term-term) GO:0009117
34200	71175	0.728477	ribonucleotide biosynthetic process (term-term) purine ribonucleotide metabolic process	ribonucleotide biosynthetic process (term-term) purine ribonucleotide metabolic process	GO:0009260 (term-term) GO:0009150
34201	71176	1	ribonucleotide biosynthetic process (term-term) purine ribonucleotide biosynthetic process	ribonucleotide biosynthetic process (term-term) purine ribonucleotide biosynthetic process	GO:0009260 (term-term) GO:0009152
34202	71177	1	ribonucleotide biosynthetic process (term-term) nucleotide biosynthetic process	ribonucleotide biosynthetic process (term-term) nucleotide biosynthetic process	GO:0009260 (term-term) GO:0009165
34203	71178	1	ribonucleotide biosynthetic process (term-term) cyclic nucleotide metabolic process	ribonucleotide biosynthetic process (term-term) cyclic nucleotide metabolic process	GO:0009260 (term-term) GO:0009187
34204	71179	1	ribonucleotide biosynthetic process (term-term) cyclic nucleotide biosynthetic process	ribonucleotide biosynthetic process (term-term) cyclic nucleotide biosynthetic process	GO:0009260 (term-term) GO:0009190
34205	71180	0.728477	ribonucleotide biosynthetic process (term-term) ribonucleotide metabolic process	ribonucleotide biosynthetic process (term-term) ribonucleotide metabolic process	GO:0009260 (term-term) GO:0009259
34206	71182	0.366446	response to temperature stimulus (term-term) MAPK cascade	response to temperature stimulus (term-term) MAPK cascade	GO:0009266 (term-term) GO:0000165
34207	71183	0.544444	response to temperature stimulus (term-term) response to dietary excess	response to temperature stimulus (term-term) response to dietary excess	GO:0009266 (term-term) GO:0002021
34208	71184	0.399267	response to temperature stimulus (term-term) circulatory system process	response to temperature stimulus (term-term) circulatory system process	GO:0009266 (term-term) GO:0003013
34209	71185	0.547461	response to temperature stimulus (term-term) vascular process in circulatory system	response to temperature stimulus (term-term) vascular process in circulatory system	GO:0009266 (term-term) GO:0003018
34210	71186	0.322314	response to temperature stimulus (term-term) endocytosis	response to temperature stimulus (term-term) endocytosis	GO:0009266 (term-term) GO:0006897
34211	71187	0.417062	response to temperature stimulus (term-term) receptor-mediated endocytosis	response to temperature stimulus (term-term) receptor-mediated endocytosis	GO:0009266 (term-term) GO:0006898
34212	71188	0.366446	response to temperature stimulus (term-term) adenylate cyclase-modulating G-protein coupled receptor signaling pathway	response to temperature stimulus (term-term) adenylate cyclase-modulating G-protein coupled receptor signaling pathway	GO:0009266 (term-term) GO:0007188
34213	71189	0.475703	response to temperature stimulus (term-term) adenylate cyclase-activating G-protein coupled receptor signaling pathway	response to temperature stimulus (term-term) adenylate cyclase-activating G-protein coupled receptor signaling pathway	GO:0009266 (term-term) GO:0007189
34214	71190	0.475703	response to temperature stimulus (term-term) activation of adenylate cyclase activity	response to temperature stimulus (term-term) activation of adenylate cyclase activity	GO:0009266 (term-term) GO:0007190
34215	71191	0.399267	response to temperature stimulus (term-term) blood circulation	response to temperature stimulus (term-term) blood circulation	GO:0009266 (term-term) GO:0008015
34216	71192	0.417062	response to temperature stimulus (term-term) regulation of blood pressure	response to temperature stimulus (term-term) regulation of blood pressure	GO:0009266 (term-term) GO:0008217
34217	71195	0.366446	response to cold (term-term) MAPK cascade	response to cold (term-term) MAPK cascade	GO:0009409 (term-term) GO:0000165
34218	71196	0.544444	response to cold (term-term) response to dietary excess	response to cold (term-term) response to dietary excess	GO:0009409 (term-term) GO:0002021
34219	71197	0.399267	response to cold (term-term) circulatory system process	response to cold (term-term) circulatory system process	GO:0009409 (term-term) GO:0003013
34220	71198	0.547461	response to cold (term-term) vascular process in circulatory system	response to cold (term-term) vascular process in circulatory system	GO:0009409 (term-term) GO:0003018
34221	71199	0.322314	response to cold (term-term) endocytosis	response to cold (term-term) endocytosis	GO:0009409 (term-term) GO:0006897
34222	71200	0.417062	response to cold (term-term) receptor-mediated endocytosis	response to cold (term-term) receptor-mediated endocytosis	GO:0009409 (term-term) GO:0006898
34223	71201	0.366446	response to cold (term-term) adenylate cyclase-modulating G-protein coupled receptor signaling pathway	response to cold (term-term) adenylate cyclase-modulating G-protein coupled receptor signaling pathway	GO:0009409 (term-term) GO:0007188
34224	71202	0.475703	response to cold (term-term) adenylate cyclase-activating G-protein coupled receptor signaling pathway	response to cold (term-term) adenylate cyclase-activating G-protein coupled receptor signaling pathway	GO:0009409 (term-term) GO:0007189
34225	71203	0.475703	response to cold (term-term) activation of adenylate cyclase activity	response to cold (term-term) activation of adenylate cyclase activity	GO:0009409 (term-term) GO:0007190
34226	71204	0.399267	response to cold (term-term) blood circulation	response to cold (term-term) blood circulation	GO:0009409 (term-term) GO:0008015
34227	71205	0.417062	response to cold (term-term) regulation of blood pressure	response to cold (term-term) regulation of blood pressure	GO:0009409 (term-term) GO:0008217
34228	71206	1	response to cold (term-term) response to temperature stimulus	response to cold (term-term) response to temperature stimulus	GO:0009409 (term-term) GO:0009266
34229	71208	0.358464	response to abiotic stimulus (term-term) MAPK cascade	response to abiotic stimulus (term-term) MAPK cascade	GO:0009628 (term-term) GO:0000165
34230	71209	0.38806	response to abiotic stimulus (term-term) response to hypoxia	response to abiotic stimulus (term-term) response to hypoxia	GO:0009628 (term-term) GO:0001666
34231	71210	0.358464	response to abiotic stimulus (term-term) positive regulation of protein phosphorylation	response to abiotic stimulus (term-term) positive regulation of protein phosphorylation	GO:0009628 (term-term) GO:0001934
34232	71211	0.358464	response to abiotic stimulus (term-term) vascular process in circulatory system	response to abiotic stimulus (term-term) vascular process in circulatory system	GO:0009628 (term-term) GO:0003018
34233	71212	0.38806	response to abiotic stimulus (term-term) response to temperature stimulus	response to abiotic stimulus (term-term) response to temperature stimulus	GO:0009628 (term-term) GO:0009266
34234	71213	0.526012	response to abiotic stimulus (term-term) response to radiation	response to abiotic stimulus (term-term) response to radiation	GO:0009628 (term-term) GO:0009314
34235	71214	0.38806	response to abiotic stimulus (term-term) response to cold	response to abiotic stimulus (term-term) response to cold	GO:0009628 (term-term) GO:0009409
34236	71216	0.470284	positive regulation of biosynthetic process (term-term) circulatory system process	positive regulation of biosynthetic process (term-term) circulatory system process	GO:0009891 (term-term) GO:0003013
34237	71217	0.401062	positive regulation of biosynthetic process (term-term) vascular process in circulatory system	positive regulation of biosynthetic process (term-term) vascular process in circulatory system	GO:0009891 (term-term) GO:0003018
34238	71218	0.632522	positive regulation of biosynthetic process (term-term) regulation of nucleotide metabolic process	positive regulation of biosynthetic process (term-term) regulation of nucleotide metabolic process	GO:0009891 (term-term) GO:0006140
34239	71219	0.543881	positive regulation of biosynthetic process (term-term) purine nucleotide metabolic process	positive regulation of biosynthetic process (term-term) purine nucleotide metabolic process	GO:0009891 (term-term) GO:0006163
34240	71220	0.682171	positive regulation of biosynthetic process (term-term) purine nucleotide biosynthetic process	positive regulation of biosynthetic process (term-term) purine nucleotide biosynthetic process	GO:0009891 (term-term) GO:0006164
34241	71221	0.682171	positive regulation of biosynthetic process (term-term) cAMP biosynthetic process	positive regulation of biosynthetic process (term-term) cAMP biosynthetic process	GO:0009891 (term-term) GO:0006171
34242	71222	0.543881	positive regulation of biosynthetic process (term-term) nucleoside phosphate metabolic process	positive regulation of biosynthetic process (term-term) nucleoside phosphate metabolic process	GO:0009891 (term-term) GO:0006753
34243	71223	0.737516	positive regulation of biosynthetic process (term-term) G-protein coupled receptor signaling pathway	positive regulation of biosynthetic process (term-term) G-protein coupled receptor signaling pathway	GO:0009891 (term-term) GO:0007186
34244	71224	0.682171	positive regulation of biosynthetic process (term-term) G-protein coupled receptor signaling pathway, coupled to cyclic nucleotide second messenger	positive regulation of biosynthetic process (term-term) G-protein coupled receptor signaling pathway, coupled to cyclic nucleotide second messenger	GO:0009891 (term-term) GO:0007187
34245	71225	0.50996	positive regulation of biosynthetic process (term-term) adenylate cyclase-modulating G-protein coupled receptor signaling pathway	positive regulation of biosynthetic process (term-term) adenylate cyclase-modulating G-protein coupled receptor signaling pathway	GO:0009891 (term-term) GO:0007188
34246	71226	0.389716	positive regulation of biosynthetic process (term-term) adenylate cyclase-activating G-protein coupled receptor signaling pathway	positive regulation of biosynthetic process (term-term) adenylate cyclase-activating G-protein coupled receptor signaling pathway	GO:0009891 (term-term) GO:0007189
34247	71227	0.389716	positive regulation of biosynthetic process (term-term) activation of adenylate cyclase activity	positive regulation of biosynthetic process (term-term) activation of adenylate cyclase activity	GO:0009891 (term-term) GO:0007190
34248	71228	0.470284	positive regulation of biosynthetic process (term-term) blood circulation	positive regulation of biosynthetic process (term-term) blood circulation	GO:0009891 (term-term) GO:0008015
34249	71229	0.340483	positive regulation of biosynthetic process (term-term) regulation of blood pressure	positive regulation of biosynthetic process (term-term) regulation of blood pressure	GO:0009891 (term-term) GO:0008217
34250	71230	0.543881	positive regulation of biosynthetic process (term-term) nucleotide metabolic process	positive regulation of biosynthetic process (term-term) nucleotide metabolic process	GO:0009891 (term-term) GO:0009117
34251	71231	0.543881	positive regulation of biosynthetic process (term-term) purine ribonucleotide metabolic process	positive regulation of biosynthetic process (term-term) purine ribonucleotide metabolic process	GO:0009891 (term-term) GO:0009150
34252	71232	0.682171	positive regulation of biosynthetic process (term-term) purine ribonucleotide biosynthetic process	positive regulation of biosynthetic process (term-term) purine ribonucleotide biosynthetic process	GO:0009891 (term-term) GO:0009152
34253	71233	0.682171	positive regulation of biosynthetic process (term-term) nucleotide biosynthetic process	positive regulation of biosynthetic process (term-term) nucleotide biosynthetic process	GO:0009891 (term-term) GO:0009165
34254	71234	0.682171	positive regulation of biosynthetic process (term-term) cyclic nucleotide metabolic process	positive regulation of biosynthetic process (term-term) cyclic nucleotide metabolic process	GO:0009891 (term-term) GO:0009187
34255	71235	0.682171	positive regulation of biosynthetic process (term-term) cyclic nucleotide biosynthetic process	positive regulation of biosynthetic process (term-term) cyclic nucleotide biosynthetic process	GO:0009891 (term-term) GO:0009190
34256	71236	0.543881	positive regulation of biosynthetic process (term-term) ribonucleotide metabolic process	positive regulation of biosynthetic process (term-term) ribonucleotide metabolic process	GO:0009891 (term-term) GO:0009259
34257	71237	0.682171	positive regulation of biosynthetic process (term-term) ribonucleotide biosynthetic process	positive regulation of biosynthetic process (term-term) ribonucleotide biosynthetic process	GO:0009891 (term-term) GO:0009260
34258	71239	0.660033	positive regulation of signal transduction (term-term) MAPK cascade	positive regulation of signal transduction (term-term) MAPK cascade	GO:0009967 (term-term) GO:0000165
34259	71240	0.524046	positive regulation of signal transduction (term-term) positive regulation of protein phosphorylation	positive regulation of signal transduction (term-term) positive regulation of protein phosphorylation	GO:0009967 (term-term) GO:0001934
34260	71241	0.399267	positive regulation of signal transduction (term-term) response to dietary excess	positive regulation of signal transduction (term-term) response to dietary excess	GO:0009967 (term-term) GO:0002021
34261	71242	0.50303	positive regulation of signal transduction (term-term) circulatory system process	positive regulation of signal transduction (term-term) circulatory system process	GO:0009967 (term-term) GO:0003013
34262	71243	0.660033	positive regulation of signal transduction (term-term) vascular process in circulatory system	positive regulation of signal transduction (term-term) vascular process in circulatory system	GO:0009967 (term-term) GO:0003018
34263	71244	0.335788	positive regulation of signal transduction (term-term) regulation of nucleotide metabolic process	positive regulation of signal transduction (term-term) regulation of nucleotide metabolic process	GO:0009967 (term-term) GO:0006140
34264	71245	0.378788	positive regulation of signal transduction (term-term) purine nucleotide biosynthetic process	positive regulation of signal transduction (term-term) purine nucleotide biosynthetic process	GO:0009967 (term-term) GO:0006164
34265	71246	0.378788	positive regulation of signal transduction (term-term) cAMP biosynthetic process	positive regulation of signal transduction (term-term) cAMP biosynthetic process	GO:0009967 (term-term) GO:0006171
34266	71247	0.335788	positive regulation of signal transduction (term-term) G-protein coupled receptor signaling pathway	positive regulation of signal transduction (term-term) G-protein coupled receptor signaling pathway	GO:0009967 (term-term) GO:0007186
34267	71248	0.378788	positive regulation of signal transduction (term-term) G-protein coupled receptor signaling pathway, coupled to cyclic nucleotide second messenger	positive regulation of signal transduction (term-term) G-protein coupled receptor signaling pathway, coupled to cyclic nucleotide second messenger	GO:0009967 (term-term) GO:0007187
34268	71249	0.38806	positive regulation of signal transduction (term-term) adenylate cyclase-modulating G-protein coupled receptor signaling pathway	positive regulation of signal transduction (term-term) adenylate cyclase-modulating G-protein coupled receptor signaling pathway	GO:0009967 (term-term) GO:0007188
34269	71250	0.492035	positive regulation of signal transduction (term-term) adenylate cyclase-activating G-protein coupled receptor signaling pathway	positive regulation of signal transduction (term-term) adenylate cyclase-activating G-protein coupled receptor signaling pathway	GO:0009967 (term-term) GO:0007189
34270	71251	0.492035	positive regulation of signal transduction (term-term) activation of adenylate cyclase activity	positive regulation of signal transduction (term-term) activation of adenylate cyclase activity	GO:0009967 (term-term) GO:0007190
34271	71252	0.50303	positive regulation of signal transduction (term-term) blood circulation	positive regulation of signal transduction (term-term) blood circulation	GO:0009967 (term-term) GO:0008015
34272	71253	0.378788	positive regulation of signal transduction (term-term) purine ribonucleotide biosynthetic process	positive regulation of signal transduction (term-term) purine ribonucleotide biosynthetic process	GO:0009967 (term-term) GO:0009152
34273	71254	0.378788	positive regulation of signal transduction (term-term) nucleotide biosynthetic process	positive regulation of signal transduction (term-term) nucleotide biosynthetic process	GO:0009967 (term-term) GO:0009165
34274	71255	0.378788	positive regulation of signal transduction (term-term) cyclic nucleotide metabolic process	positive regulation of signal transduction (term-term) cyclic nucleotide metabolic process	GO:0009967 (term-term) GO:0009187
34275	71256	0.378788	positive regulation of signal transduction (term-term) cyclic nucleotide biosynthetic process	positive regulation of signal transduction (term-term) cyclic nucleotide biosynthetic process	GO:0009967 (term-term) GO:0009190
34276	71257	0.378788	positive regulation of signal transduction (term-term) ribonucleotide biosynthetic process	positive regulation of signal transduction (term-term) ribonucleotide biosynthetic process	GO:0009967 (term-term) GO:0009260
34277	71258	0.399267	positive regulation of signal transduction (term-term) response to temperature stimulus	positive regulation of signal transduction (term-term) response to temperature stimulus	GO:0009967 (term-term) GO:0009266
34278	71259	0.399267	positive regulation of signal transduction (term-term) response to cold	positive regulation of signal transduction (term-term) response to cold	GO:0009967 (term-term) GO:0009409
34279	71260	0.442935	positive regulation of signal transduction (term-term) response to abiotic stimulus	positive regulation of signal transduction (term-term) response to abiotic stimulus	GO:0009967 (term-term) GO:0009628
34280	71261	0.470284	positive regulation of signal transduction (term-term) positive regulation of biosynthetic process	positive regulation of signal transduction (term-term) positive regulation of biosynthetic process	GO:0009967 (term-term) GO:0009891
34281	71263	0.401062	positive regulation of phosphorus metabolic process (term-term) MAPK cascade	positive regulation of phosphorus metabolic process (term-term) MAPK cascade	GO:0010562 (term-term) GO:0000165
34282	71264	0.50996	positive regulation of phosphorus metabolic process (term-term) positive regulation of protein phosphorylation	positive regulation of phosphorus metabolic process (term-term) positive regulation of protein phosphorylation	GO:0010562 (term-term) GO:0001934
34283	71265	0.327869	positive regulation of phosphorus metabolic process (term-term) response to dietary excess	positive regulation of phosphorus metabolic process (term-term) response to dietary excess	GO:0010562 (term-term) GO:0002021
34284	71266	0.364341	positive regulation of phosphorus metabolic process (term-term) circulatory system process	positive regulation of phosphorus metabolic process (term-term) circulatory system process	GO:0010562 (term-term) GO:0003013
34285	71267	0.401062	positive regulation of phosphorus metabolic process (term-term) vascular process in circulatory system	positive regulation of phosphorus metabolic process (term-term) vascular process in circulatory system	GO:0010562 (term-term) GO:0003018
34286	71268	0.632522	positive regulation of phosphorus metabolic process (term-term) regulation of nucleotide metabolic process	positive regulation of phosphorus metabolic process (term-term) regulation of nucleotide metabolic process	GO:0010562 (term-term) GO:0006140
34287	71269	0.543881	positive regulation of phosphorus metabolic process (term-term) purine nucleotide metabolic process	positive regulation of phosphorus metabolic process (term-term) purine nucleotide metabolic process	GO:0010562 (term-term) GO:0006163
34288	71270	0.682171	positive regulation of phosphorus metabolic process (term-term) purine nucleotide biosynthetic process	positive regulation of phosphorus metabolic process (term-term) purine nucleotide biosynthetic process	GO:0010562 (term-term) GO:0006164
34289	71271	0.682171	positive regulation of phosphorus metabolic process (term-term) cAMP biosynthetic process	positive regulation of phosphorus metabolic process (term-term) cAMP biosynthetic process	GO:0010562 (term-term) GO:0006171
34290	71272	0.543881	positive regulation of phosphorus metabolic process (term-term) nucleoside phosphate metabolic process	positive regulation of phosphorus metabolic process (term-term) nucleoside phosphate metabolic process	GO:0010562 (term-term) GO:0006753
34291	71273	0.632522	positive regulation of phosphorus metabolic process (term-term) G-protein coupled receptor signaling pathway	positive regulation of phosphorus metabolic process (term-term) G-protein coupled receptor signaling pathway	GO:0010562 (term-term) GO:0007186
34292	71274	0.682171	positive regulation of phosphorus metabolic process (term-term) G-protein coupled receptor signaling pathway, coupled to cyclic nucleotide second messenger	positive regulation of phosphorus metabolic process (term-term) G-protein coupled receptor signaling pathway, coupled to cyclic nucleotide second messenger	GO:0010562 (term-term) GO:0007187
34293	71275	0.50996	positive regulation of phosphorus metabolic process (term-term) adenylate cyclase-modulating G-protein coupled receptor signaling pathway	positive regulation of phosphorus metabolic process (term-term) adenylate cyclase-modulating G-protein coupled receptor signaling pathway	GO:0010562 (term-term) GO:0007188
34294	71276	0.389716	positive regulation of phosphorus metabolic process (term-term) adenylate cyclase-activating G-protein coupled receptor signaling pathway	positive regulation of phosphorus metabolic process (term-term) adenylate cyclase-activating G-protein coupled receptor signaling pathway	GO:0010562 (term-term) GO:0007189
34295	71277	0.389716	positive regulation of phosphorus metabolic process (term-term) activation of adenylate cyclase activity	positive regulation of phosphorus metabolic process (term-term) activation of adenylate cyclase activity	GO:0010562 (term-term) GO:0007190
34296	71278	0.364341	positive regulation of phosphorus metabolic process (term-term) blood circulation	positive regulation of phosphorus metabolic process (term-term) blood circulation	GO:0010562 (term-term) GO:0008015
34297	71279	0.543881	positive regulation of phosphorus metabolic process (term-term) nucleotide metabolic process	positive regulation of phosphorus metabolic process (term-term) nucleotide metabolic process	GO:0010562 (term-term) GO:0009117
34298	71280	0.543881	positive regulation of phosphorus metabolic process (term-term) purine ribonucleotide metabolic process	positive regulation of phosphorus metabolic process (term-term) purine ribonucleotide metabolic process	GO:0010562 (term-term) GO:0009150
34299	71281	0.682171	positive regulation of phosphorus metabolic process (term-term) purine ribonucleotide biosynthetic process	positive regulation of phosphorus metabolic process (term-term) purine ribonucleotide biosynthetic process	GO:0010562 (term-term) GO:0009152
34300	71282	0.682171	positive regulation of phosphorus metabolic process (term-term) nucleotide biosynthetic process	positive regulation of phosphorus metabolic process (term-term) nucleotide biosynthetic process	GO:0010562 (term-term) GO:0009165
34301	71283	0.682171	positive regulation of phosphorus metabolic process (term-term) cyclic nucleotide metabolic process	positive regulation of phosphorus metabolic process (term-term) cyclic nucleotide metabolic process	GO:0010562 (term-term) GO:0009187
34302	71284	0.682171	positive regulation of phosphorus metabolic process (term-term) cyclic nucleotide biosynthetic process	positive regulation of phosphorus metabolic process (term-term) cyclic nucleotide biosynthetic process	GO:0010562 (term-term) GO:0009190
34303	71285	0.543881	positive regulation of phosphorus metabolic process (term-term) ribonucleotide metabolic process	positive regulation of phosphorus metabolic process (term-term) ribonucleotide metabolic process	GO:0010562 (term-term) GO:0009259
34304	71286	0.682171	positive regulation of phosphorus metabolic process (term-term) ribonucleotide biosynthetic process	positive regulation of phosphorus metabolic process (term-term) ribonucleotide biosynthetic process	GO:0010562 (term-term) GO:0009260
34305	71287	0.698529	positive regulation of phosphorus metabolic process (term-term) positive regulation of biosynthetic process	positive regulation of phosphorus metabolic process (term-term) positive regulation of biosynthetic process	GO:0010562 (term-term) GO:0009891
34306	71288	0.576227	positive regulation of phosphorus metabolic process (term-term) positive regulation of signal transduction	positive regulation of phosphorus metabolic process (term-term) positive regulation of signal transduction	GO:0010562 (term-term) GO:0009967
34307	71290	0.895141	lipid localization (term-term) lipid transport	lipid localization (term-term) lipid transport	GO:0010876 (term-term) GO:0006869
34308	71291	0.360802	lipid localization (term-term) receptor-mediated endocytosis	lipid localization (term-term) receptor-mediated endocytosis	GO:0010876 (term-term) GO:0006898
34309	71293	0.772222	organic hydroxy compound transport (term-term) lipid transport	organic hydroxy compound transport (term-term) lipid transport	GO:0015850 (term-term) GO:0006869
34310	71294	0.322314	organic hydroxy compound transport (term-term) endocytosis	organic hydroxy compound transport (term-term) endocytosis	GO:0015850 (term-term) GO:0006897
34311	71295	0.685422	organic hydroxy compound transport (term-term) lipid localization	organic hydroxy compound transport (term-term) lipid localization	GO:0015850 (term-term) GO:0010876
34312	71297	0.309342	vesicle-mediated transport (term-term) vascular process in circulatory system	vesicle-mediated transport (term-term) vascular process in circulatory system	GO:0016192 (term-term) GO:0003018
34313	71298	0.310479	vesicle-mediated transport (term-term) purine nucleotide metabolic process	vesicle-mediated transport (term-term) purine nucleotide metabolic process	GO:0016192 (term-term) GO:0006163
34314	71299	0.310479	vesicle-mediated transport (term-term) nucleoside phosphate metabolic process	vesicle-mediated transport (term-term) nucleoside phosphate metabolic process	GO:0016192 (term-term) GO:0006753
34315	71300	0.754491	vesicle-mediated transport (term-term) endocytosis	vesicle-mediated transport (term-term) endocytosis	GO:0016192 (term-term) GO:0006897
34316	71301	0.61442	vesicle-mediated transport (term-term) receptor-mediated endocytosis	vesicle-mediated transport (term-term) receptor-mediated endocytosis	GO:0016192 (term-term) GO:0006898
34317	71302	0.309342	vesicle-mediated transport (term-term) adenylate cyclase-modulating G-protein coupled receptor signaling pathway	vesicle-mediated transport (term-term) adenylate cyclase-modulating G-protein coupled receptor signaling pathway	GO:0016192 (term-term) GO:0007188
34318	71303	0.407705	vesicle-mediated transport (term-term) adenylate cyclase-activating G-protein coupled receptor signaling pathway	vesicle-mediated transport (term-term) adenylate cyclase-activating G-protein coupled receptor signaling pathway	GO:0016192 (term-term) GO:0007189
34319	71304	0.407705	vesicle-mediated transport (term-term) activation of adenylate cyclase activity	vesicle-mediated transport (term-term) activation of adenylate cyclase activity	GO:0016192 (term-term) GO:0007190
34320	71305	0.310479	vesicle-mediated transport (term-term) nucleotide metabolic process	vesicle-mediated transport (term-term) nucleotide metabolic process	GO:0016192 (term-term) GO:0009117
34321	71306	0.310479	vesicle-mediated transport (term-term) purine ribonucleotide metabolic process	vesicle-mediated transport (term-term) purine ribonucleotide metabolic process	GO:0016192 (term-term) GO:0009150
34322	71307	0.310479	vesicle-mediated transport (term-term) ribonucleotide metabolic process	vesicle-mediated transport (term-term) ribonucleotide metabolic process	GO:0016192 (term-term) GO:0009259
34323	71311	0.473008	regulation of phosphate metabolic process (term-term) MAPK cascade	regulation of phosphate metabolic process (term-term) MAPK cascade	GO:0019220 (term-term) GO:0000165
34324	71312	0.473008	regulation of phosphate metabolic process (term-term) positive regulation of protein phosphorylation	regulation of phosphate metabolic process (term-term) positive regulation of protein phosphorylation	GO:0019220 (term-term) GO:0001934
34325	71313	0.301442	regulation of phosphate metabolic process (term-term) response to dietary excess	regulation of phosphate metabolic process (term-term) response to dietary excess	GO:0019220 (term-term) GO:0002021
34326	71314	0.327869	regulation of phosphate metabolic process (term-term) circulatory system process	regulation of phosphate metabolic process (term-term) circulatory system process	GO:0019220 (term-term) GO:0003013
34327	71315	0.367609	regulation of phosphate metabolic process (term-term) vascular process in circulatory system	regulation of phosphate metabolic process (term-term) vascular process in circulatory system	GO:0019220 (term-term) GO:0003018
34328	71316	0.691729	regulation of phosphate metabolic process (term-term) regulation of nucleotide metabolic process	regulation of phosphate metabolic process (term-term) regulation of nucleotide metabolic process	GO:0019220 (term-term) GO:0006140
34329	71317	0.599022	regulation of phosphate metabolic process (term-term) purine nucleotide metabolic process	regulation of phosphate metabolic process (term-term) purine nucleotide metabolic process	GO:0019220 (term-term) GO:0006163
34330	71318	0.638083	regulation of phosphate metabolic process (term-term) purine nucleotide biosynthetic process	regulation of phosphate metabolic process (term-term) purine nucleotide biosynthetic process	GO:0019220 (term-term) GO:0006164
34331	71319	0.638083	regulation of phosphate metabolic process (term-term) cAMP biosynthetic process	regulation of phosphate metabolic process (term-term) cAMP biosynthetic process	GO:0019220 (term-term) GO:0006171
34332	71320	0.599022	regulation of phosphate metabolic process (term-term) nucleoside phosphate metabolic process	regulation of phosphate metabolic process (term-term) nucleoside phosphate metabolic process	GO:0019220 (term-term) GO:0006753
34333	71321	0.588972	regulation of phosphate metabolic process (term-term) G-protein coupled receptor signaling pathway	regulation of phosphate metabolic process (term-term) G-protein coupled receptor signaling pathway	GO:0019220 (term-term) GO:0007186
34334	71322	0.638083	regulation of phosphate metabolic process (term-term) G-protein coupled receptor signaling pathway, coupled to cyclic nucleotide second messenger	regulation of phosphate metabolic process (term-term) G-protein coupled receptor signaling pathway, coupled to cyclic nucleotide second messenger	GO:0019220 (term-term) GO:0007187
34335	71323	0.473008	regulation of phosphate metabolic process (term-term) adenylate cyclase-modulating G-protein coupled receptor signaling pathway	regulation of phosphate metabolic process (term-term) adenylate cyclase-modulating G-protein coupled receptor signaling pathway	GO:0019220 (term-term) GO:0007188
34336	71324	0.359375	regulation of phosphate metabolic process (term-term) adenylate cyclase-activating G-protein coupled receptor signaling pathway	regulation of phosphate metabolic process (term-term) adenylate cyclase-activating G-protein coupled receptor signaling pathway	GO:0019220 (term-term) GO:0007189
34337	71325	0.359375	regulation of phosphate metabolic process (term-term) activation of adenylate cyclase activity	regulation of phosphate metabolic process (term-term) activation of adenylate cyclase activity	GO:0019220 (term-term) GO:0007190
34338	71326	0.327869	regulation of phosphate metabolic process (term-term) blood circulation	regulation of phosphate metabolic process (term-term) blood circulation	GO:0019220 (term-term) GO:0008015
34339	71327	0.599022	regulation of phosphate metabolic process (term-term) nucleotide metabolic process	regulation of phosphate metabolic process (term-term) nucleotide metabolic process	GO:0019220 (term-term) GO:0009117
34340	71328	0.599022	regulation of phosphate metabolic process (term-term) purine ribonucleotide metabolic process	regulation of phosphate metabolic process (term-term) purine ribonucleotide metabolic process	GO:0019220 (term-term) GO:0009150
34341	71329	0.638083	regulation of phosphate metabolic process (term-term) purine ribonucleotide biosynthetic process	regulation of phosphate metabolic process (term-term) purine ribonucleotide biosynthetic process	GO:0019220 (term-term) GO:0009152
34342	71330	0.638083	regulation of phosphate metabolic process (term-term) nucleotide biosynthetic process	regulation of phosphate metabolic process (term-term) nucleotide biosynthetic process	GO:0019220 (term-term) GO:0009165
34343	71331	0.638083	regulation of phosphate metabolic process (term-term) cyclic nucleotide metabolic process	regulation of phosphate metabolic process (term-term) cyclic nucleotide metabolic process	GO:0019220 (term-term) GO:0009187
34344	71332	0.638083	regulation of phosphate metabolic process (term-term) cyclic nucleotide biosynthetic process	regulation of phosphate metabolic process (term-term) cyclic nucleotide biosynthetic process	GO:0019220 (term-term) GO:0009190
34345	71333	0.599022	regulation of phosphate metabolic process (term-term) ribonucleotide metabolic process	regulation of phosphate metabolic process (term-term) ribonucleotide metabolic process	GO:0019220 (term-term) GO:0009259
34346	71334	0.638083	regulation of phosphate metabolic process (term-term) ribonucleotide biosynthetic process	regulation of phosphate metabolic process (term-term) ribonucleotide biosynthetic process	GO:0019220 (term-term) GO:0009260
34347	71335	0.651276	regulation of phosphate metabolic process (term-term) positive regulation of biosynthetic process	regulation of phosphate metabolic process (term-term) positive regulation of biosynthetic process	GO:0019220 (term-term) GO:0009891
34348	71336	0.534678	regulation of phosphate metabolic process (term-term) positive regulation of signal transduction	regulation of phosphate metabolic process (term-term) positive regulation of signal transduction	GO:0019220 (term-term) GO:0009967
34349	71337	0.950182	regulation of phosphate metabolic process (term-term) positive regulation of phosphorus metabolic process	regulation of phosphate metabolic process (term-term) positive regulation of phosphorus metabolic process	GO:0019220 (term-term) GO:0010562
34350	71339	0.605769	organophosphate metabolic process (term-term) regulation of nucleotide metabolic process	organophosphate metabolic process (term-term) regulation of nucleotide metabolic process	GO:0019637 (term-term) GO:0006140
34351	71340	0.803828	organophosphate metabolic process (term-term) purine nucleotide metabolic process	organophosphate metabolic process (term-term) purine nucleotide metabolic process	GO:0019637 (term-term) GO:0006163
34352	71341	0.555957	organophosphate metabolic process (term-term) purine nucleotide biosynthetic process	organophosphate metabolic process (term-term) purine nucleotide biosynthetic process	GO:0019637 (term-term) GO:0006164
34353	71342	0.555957	organophosphate metabolic process (term-term) cAMP biosynthetic process	organophosphate metabolic process (term-term) cAMP biosynthetic process	GO:0019637 (term-term) GO:0006171
34354	71343	0.803828	organophosphate metabolic process (term-term) nucleoside phosphate metabolic process	organophosphate metabolic process (term-term) nucleoside phosphate metabolic process	GO:0019637 (term-term) GO:0006753
34355	71344	0.507212	organophosphate metabolic process (term-term) G-protein coupled receptor signaling pathway	organophosphate metabolic process (term-term) G-protein coupled receptor signaling pathway	GO:0019637 (term-term) GO:0007186
34356	71345	0.555957	organophosphate metabolic process (term-term) G-protein coupled receptor signaling pathway, coupled to cyclic nucleotide second messenger	organophosphate metabolic process (term-term) G-protein coupled receptor signaling pathway, coupled to cyclic nucleotide second messenger	GO:0019637 (term-term) GO:0007187
34357	71346	0.405797	organophosphate metabolic process (term-term) adenylate cyclase-modulating G-protein coupled receptor signaling pathway	organophosphate metabolic process (term-term) adenylate cyclase-modulating G-protein coupled receptor signaling pathway	GO:0019637 (term-term) GO:0007188
34358	71347	0.305085	organophosphate metabolic process (term-term) adenylate cyclase-activating G-protein coupled receptor signaling pathway	organophosphate metabolic process (term-term) adenylate cyclase-activating G-protein coupled receptor signaling pathway	GO:0019637 (term-term) GO:0007189
34359	71348	0.305085	organophosphate metabolic process (term-term) activation of adenylate cyclase activity	organophosphate metabolic process (term-term) activation of adenylate cyclase activity	GO:0019637 (term-term) GO:0007190
34360	71349	0.803828	organophosphate metabolic process (term-term) nucleotide metabolic process	organophosphate metabolic process (term-term) nucleotide metabolic process	GO:0019637 (term-term) GO:0009117
34361	71350	0.803828	organophosphate metabolic process (term-term) purine ribonucleotide metabolic process	organophosphate metabolic process (term-term) purine ribonucleotide metabolic process	GO:0019637 (term-term) GO:0009150
34362	71351	0.555957	organophosphate metabolic process (term-term) purine ribonucleotide biosynthetic process	organophosphate metabolic process (term-term) purine ribonucleotide biosynthetic process	GO:0019637 (term-term) GO:0009152
34363	71352	0.555957	organophosphate metabolic process (term-term) nucleotide biosynthetic process	organophosphate metabolic process (term-term) nucleotide biosynthetic process	GO:0019637 (term-term) GO:0009165
34364	71353	0.555957	organophosphate metabolic process (term-term) cyclic nucleotide metabolic process	organophosphate metabolic process (term-term) cyclic nucleotide metabolic process	GO:0019637 (term-term) GO:0009187
34365	71354	0.555957	organophosphate metabolic process (term-term) cyclic nucleotide biosynthetic process	organophosphate metabolic process (term-term) cyclic nucleotide biosynthetic process	GO:0019637 (term-term) GO:0009190
34366	71355	0.803828	organophosphate metabolic process (term-term) ribonucleotide metabolic process	organophosphate metabolic process (term-term) ribonucleotide metabolic process	GO:0019637 (term-term) GO:0009259
34367	71356	0.555957	organophosphate metabolic process (term-term) ribonucleotide biosynthetic process	organophosphate metabolic process (term-term) ribonucleotide biosynthetic process	GO:0019637 (term-term) GO:0009260
34368	71357	0.363202	organophosphate metabolic process (term-term) positive regulation of biosynthetic process	organophosphate metabolic process (term-term) positive regulation of biosynthetic process	GO:0019637 (term-term) GO:0009891
34369	71358	0.363202	organophosphate metabolic process (term-term) positive regulation of phosphorus metabolic process	organophosphate metabolic process (term-term) positive regulation of phosphorus metabolic process	GO:0019637 (term-term) GO:0010562
34370	71359	0.412888	organophosphate metabolic process (term-term) regulation of phosphate metabolic process	organophosphate metabolic process (term-term) regulation of phosphate metabolic process	GO:0019637 (term-term) GO:0019220
34371	71361	0.78534	ribose phosphate metabolic process (term-term) regulation of nucleotide metabolic process	ribose phosphate metabolic process (term-term) regulation of nucleotide metabolic process	GO:0019693 (term-term) GO:0006140
34372	71362	1	ribose phosphate metabolic process (term-term) purine nucleotide metabolic process	ribose phosphate metabolic process (term-term) purine nucleotide metabolic process	GO:0019693 (term-term) GO:0006163
34373	71363	0.728477	ribose phosphate metabolic process (term-term) purine nucleotide biosynthetic process	ribose phosphate metabolic process (term-term) purine nucleotide biosynthetic process	GO:0019693 (term-term) GO:0006164
34374	71364	0.728477	ribose phosphate metabolic process (term-term) cAMP biosynthetic process	ribose phosphate metabolic process (term-term) cAMP biosynthetic process	GO:0019693 (term-term) GO:0006171
34375	71365	1	ribose phosphate metabolic process (term-term) nucleoside phosphate metabolic process	ribose phosphate metabolic process (term-term) nucleoside phosphate metabolic process	GO:0019693 (term-term) GO:0006753
34376	71366	0.67801	ribose phosphate metabolic process (term-term) G-protein coupled receptor signaling pathway	ribose phosphate metabolic process (term-term) G-protein coupled receptor signaling pathway	GO:0019693 (term-term) GO:0007186
34377	71367	0.728477	ribose phosphate metabolic process (term-term) G-protein coupled receptor signaling pathway, coupled to cyclic nucleotide second messenger	ribose phosphate metabolic process (term-term) G-protein coupled receptor signaling pathway, coupled to cyclic nucleotide second messenger	GO:0019693 (term-term) GO:0007187
34378	71368	0.549451	ribose phosphate metabolic process (term-term) adenylate cyclase-modulating G-protein coupled receptor signaling pathway	ribose phosphate metabolic process (term-term) adenylate cyclase-modulating G-protein coupled receptor signaling pathway	GO:0019693 (term-term) GO:0007188
34379	71369	0.422535	ribose phosphate metabolic process (term-term) adenylate cyclase-activating G-protein coupled receptor signaling pathway	ribose phosphate metabolic process (term-term) adenylate cyclase-activating G-protein coupled receptor signaling pathway	GO:0019693 (term-term) GO:0007189
34380	71370	0.422535	ribose phosphate metabolic process (term-term) activation of adenylate cyclase activity	ribose phosphate metabolic process (term-term) activation of adenylate cyclase activity	GO:0019693 (term-term) GO:0007190
34381	71371	1	ribose phosphate metabolic process (term-term) nucleotide metabolic process	ribose phosphate metabolic process (term-term) nucleotide metabolic process	GO:0019693 (term-term) GO:0009117
34382	71372	1	ribose phosphate metabolic process (term-term) purine ribonucleotide metabolic process	ribose phosphate metabolic process (term-term) purine ribonucleotide metabolic process	GO:0019693 (term-term) GO:0009150
34383	71373	0.728477	ribose phosphate metabolic process (term-term) purine ribonucleotide biosynthetic process	ribose phosphate metabolic process (term-term) purine ribonucleotide biosynthetic process	GO:0019693 (term-term) GO:0009152
34384	71374	0.728477	ribose phosphate metabolic process (term-term) nucleotide biosynthetic process	ribose phosphate metabolic process (term-term) nucleotide biosynthetic process	GO:0019693 (term-term) GO:0009165
34385	71375	0.728477	ribose phosphate metabolic process (term-term) cyclic nucleotide metabolic process	ribose phosphate metabolic process (term-term) cyclic nucleotide metabolic process	GO:0019693 (term-term) GO:0009187
34386	71376	0.728477	ribose phosphate metabolic process (term-term) cyclic nucleotide biosynthetic process	ribose phosphate metabolic process (term-term) cyclic nucleotide biosynthetic process	GO:0019693 (term-term) GO:0009190
34387	71377	1	ribose phosphate metabolic process (term-term) ribonucleotide metabolic process	ribose phosphate metabolic process (term-term) ribonucleotide metabolic process	GO:0019693 (term-term) GO:0009259
34388	71378	0.728477	ribose phosphate metabolic process (term-term) ribonucleotide biosynthetic process	ribose phosphate metabolic process (term-term) ribonucleotide biosynthetic process	GO:0019693 (term-term) GO:0009260
34389	71379	0.543881	ribose phosphate metabolic process (term-term) positive regulation of biosynthetic process	ribose phosphate metabolic process (term-term) positive regulation of biosynthetic process	GO:0019693 (term-term) GO:0009891
34390	71380	0.543881	ribose phosphate metabolic process (term-term) positive regulation of phosphorus metabolic process	ribose phosphate metabolic process (term-term) positive regulation of phosphorus metabolic process	GO:0019693 (term-term) GO:0010562
34391	71381	0.310479	ribose phosphate metabolic process (term-term) vesicle-mediated transport	ribose phosphate metabolic process (term-term) vesicle-mediated transport	GO:0019693 (term-term) GO:0016192
34392	71382	0.599022	ribose phosphate metabolic process (term-term) regulation of phosphate metabolic process	ribose phosphate metabolic process (term-term) regulation of phosphate metabolic process	GO:0019693 (term-term) GO:0019220
34393	71383	0.803828	ribose phosphate metabolic process (term-term) organophosphate metabolic process	ribose phosphate metabolic process (term-term) organophosphate metabolic process	GO:0019693 (term-term) GO:0019637
34394	71385	1	signal transduction by phosphorylation (term-term) MAPK cascade	signal transduction by phosphorylation (term-term) MAPK cascade	GO:0023014 (term-term) GO:0000165
34395	71386	0.689394	signal transduction by phosphorylation (term-term) positive regulation of protein phosphorylation	signal transduction by phosphorylation (term-term) positive regulation of protein phosphorylation	GO:0023014 (term-term) GO:0001934
34396	71387	0.366446	signal transduction by phosphorylation (term-term) response to dietary excess	signal transduction by phosphorylation (term-term) response to dietary excess	GO:0023014 (term-term) GO:0002021
34397	71388	0.38806	signal transduction by phosphorylation (term-term) circulatory system process	signal transduction by phosphorylation (term-term) circulatory system process	GO:0023014 (term-term) GO:0003013
34398	71389	0.534091	signal transduction by phosphorylation (term-term) vascular process in circulatory system	signal transduction by phosphorylation (term-term) vascular process in circulatory system	GO:0023014 (term-term) GO:0003018
34399	71390	0.313808	signal transduction by phosphorylation (term-term) adenylate cyclase-activating G-protein coupled receptor signaling pathway	signal transduction by phosphorylation (term-term) adenylate cyclase-activating G-protein coupled receptor signaling pathway	GO:0023014 (term-term) GO:0007189
34400	71391	0.313808	signal transduction by phosphorylation (term-term) activation of adenylate cyclase activity	signal transduction by phosphorylation (term-term) activation of adenylate cyclase activity	GO:0023014 (term-term) GO:0007190
34401	71392	0.38806	signal transduction by phosphorylation (term-term) blood circulation	signal transduction by phosphorylation (term-term) blood circulation	GO:0023014 (term-term) GO:0008015
34402	71393	0.366446	signal transduction by phosphorylation (term-term) response to temperature stimulus	signal transduction by phosphorylation (term-term) response to temperature stimulus	GO:0023014 (term-term) GO:0009266
34403	71394	0.366446	signal transduction by phosphorylation (term-term) response to cold	signal transduction by phosphorylation (term-term) response to cold	GO:0023014 (term-term) GO:0009409
34404	71395	0.358464	signal transduction by phosphorylation (term-term) response to abiotic stimulus	signal transduction by phosphorylation (term-term) response to abiotic stimulus	GO:0023014 (term-term) GO:0009628
34405	71396	0.660033	signal transduction by phosphorylation (term-term) positive regulation of signal transduction	signal transduction by phosphorylation (term-term) positive regulation of signal transduction	GO:0023014 (term-term) GO:0009967
34406	71397	0.401062	signal transduction by phosphorylation (term-term) positive regulation of phosphorus metabolic process	signal transduction by phosphorylation (term-term) positive regulation of phosphorus metabolic process	GO:0023014 (term-term) GO:0010562
34407	71398	0.473008	signal transduction by phosphorylation (term-term) regulation of phosphate metabolic process	signal transduction by phosphorylation (term-term) regulation of phosphate metabolic process	GO:0023014 (term-term) GO:0019220
34408	71400	0.399267	regulation of cyclic nucleotide metabolic process (term-term) response to dietary excess	regulation of cyclic nucleotide metabolic process (term-term) response to dietary excess	GO:0030799 (term-term) GO:0002021
34409	71401	0.378788	regulation of cyclic nucleotide metabolic process (term-term) circulatory system process	regulation of cyclic nucleotide metabolic process (term-term) circulatory system process	GO:0030799 (term-term) GO:0003013
34410	71402	0.38806	regulation of cyclic nucleotide metabolic process (term-term) vascular process in circulatory system	regulation of cyclic nucleotide metabolic process (term-term) vascular process in circulatory system	GO:0030799 (term-term) GO:0003018
34411	71403	0.939617	regulation of cyclic nucleotide metabolic process (term-term) regulation of nucleotide metabolic process	regulation of cyclic nucleotide metabolic process (term-term) regulation of nucleotide metabolic process	GO:0030799 (term-term) GO:0006140
34412	71404	0.728477	regulation of cyclic nucleotide metabolic process (term-term) purine nucleotide metabolic process	regulation of cyclic nucleotide metabolic process (term-term) purine nucleotide metabolic process	GO:0030799 (term-term) GO:0006163
34413	71405	1	regulation of cyclic nucleotide metabolic process (term-term) purine nucleotide biosynthetic process	regulation of cyclic nucleotide metabolic process (term-term) purine nucleotide biosynthetic process	GO:0030799 (term-term) GO:0006164
34414	71406	1	regulation of cyclic nucleotide metabolic process (term-term) cAMP biosynthetic process	regulation of cyclic nucleotide metabolic process (term-term) cAMP biosynthetic process	GO:0030799 (term-term) GO:0006171
34415	71407	0.728477	regulation of cyclic nucleotide metabolic process (term-term) nucleoside phosphate metabolic process	regulation of cyclic nucleotide metabolic process (term-term) nucleoside phosphate metabolic process	GO:0030799 (term-term) GO:0006753
34416	71408	0.939617	regulation of cyclic nucleotide metabolic process (term-term) G-protein coupled receptor signaling pathway	regulation of cyclic nucleotide metabolic process (term-term) G-protein coupled receptor signaling pathway	GO:0030799 (term-term) GO:0007186
34417	71409	1	regulation of cyclic nucleotide metabolic process (term-term) G-protein coupled receptor signaling pathway, coupled to cyclic nucleotide second messenger	regulation of cyclic nucleotide metabolic process (term-term) G-protein coupled receptor signaling pathway, coupled to cyclic nucleotide second messenger	GO:0030799 (term-term) GO:0007187
34418	71410	0.79602	regulation of cyclic nucleotide metabolic process (term-term) adenylate cyclase-modulating G-protein coupled receptor signaling pathway	regulation of cyclic nucleotide metabolic process (term-term) adenylate cyclase-modulating G-protein coupled receptor signaling pathway	GO:0030799 (term-term) GO:0007188
34419	71411	0.637168	regulation of cyclic nucleotide metabolic process (term-term) adenylate cyclase-activating G-protein coupled receptor signaling pathway	regulation of cyclic nucleotide metabolic process (term-term) adenylate cyclase-activating G-protein coupled receptor signaling pathway	GO:0030799 (term-term) GO:0007189
34420	71412	0.637168	regulation of cyclic nucleotide metabolic process (term-term) activation of adenylate cyclase activity	regulation of cyclic nucleotide metabolic process (term-term) activation of adenylate cyclase activity	GO:0030799 (term-term) GO:0007190
34421	71413	0.378788	regulation of cyclic nucleotide metabolic process (term-term) blood circulation	regulation of cyclic nucleotide metabolic process (term-term) blood circulation	GO:0030799 (term-term) GO:0008015
34422	71414	0.728477	regulation of cyclic nucleotide metabolic process (term-term) nucleotide metabolic process	regulation of cyclic nucleotide metabolic process (term-term) nucleotide metabolic process	GO:0030799 (term-term) GO:0009117
34423	71415	0.728477	regulation of cyclic nucleotide metabolic process (term-term) purine ribonucleotide metabolic process	regulation of cyclic nucleotide metabolic process (term-term) purine ribonucleotide metabolic process	GO:0030799 (term-term) GO:0009150
34424	71416	1	regulation of cyclic nucleotide metabolic process (term-term) purine ribonucleotide biosynthetic process	regulation of cyclic nucleotide metabolic process (term-term) purine ribonucleotide biosynthetic process	GO:0030799 (term-term) GO:0009152
34425	71417	1	regulation of cyclic nucleotide metabolic process (term-term) nucleotide biosynthetic process	regulation of cyclic nucleotide metabolic process (term-term) nucleotide biosynthetic process	GO:0030799 (term-term) GO:0009165
34426	71418	1	regulation of cyclic nucleotide metabolic process (term-term) cyclic nucleotide metabolic process	regulation of cyclic nucleotide metabolic process (term-term) cyclic nucleotide metabolic process	GO:0030799 (term-term) GO:0009187
34427	71419	1	regulation of cyclic nucleotide metabolic process (term-term) cyclic nucleotide biosynthetic process	regulation of cyclic nucleotide metabolic process (term-term) cyclic nucleotide biosynthetic process	GO:0030799 (term-term) GO:0009190
34428	71420	0.728477	regulation of cyclic nucleotide metabolic process (term-term) ribonucleotide metabolic process	regulation of cyclic nucleotide metabolic process (term-term) ribonucleotide metabolic process	GO:0030799 (term-term) GO:0009259
34429	71421	1	regulation of cyclic nucleotide metabolic process (term-term) ribonucleotide biosynthetic process	regulation of cyclic nucleotide metabolic process (term-term) ribonucleotide biosynthetic process	GO:0030799 (term-term) GO:0009260
34430	71422	0.682171	regulation of cyclic nucleotide metabolic process (term-term) positive regulation of biosynthetic process	regulation of cyclic nucleotide metabolic process (term-term) positive regulation of biosynthetic process	GO:0030799 (term-term) GO:0009891
34431	71423	0.378788	regulation of cyclic nucleotide metabolic process (term-term) positive regulation of signal transduction	regulation of cyclic nucleotide metabolic process (term-term) positive regulation of signal transduction	GO:0030799 (term-term) GO:0009967
34432	71424	0.682171	regulation of cyclic nucleotide metabolic process (term-term) positive regulation of phosphorus metabolic process	regulation of cyclic nucleotide metabolic process (term-term) positive regulation of phosphorus metabolic process	GO:0030799 (term-term) GO:0010562
34433	71425	0.638083	regulation of cyclic nucleotide metabolic process (term-term) regulation of phosphate metabolic process	regulation of cyclic nucleotide metabolic process (term-term) regulation of phosphate metabolic process	GO:0030799 (term-term) GO:0019220
34434	71426	0.555957	regulation of cyclic nucleotide metabolic process (term-term) organophosphate metabolic process	regulation of cyclic nucleotide metabolic process (term-term) organophosphate metabolic process	GO:0030799 (term-term) GO:0019637
34435	71427	0.728477	regulation of cyclic nucleotide metabolic process (term-term) ribose phosphate metabolic process	regulation of cyclic nucleotide metabolic process (term-term) ribose phosphate metabolic process	GO:0030799 (term-term) GO:0019693
34436	71429	0.399267	positive regulation of cyclic nucleotide metabolic process (term-term) response to dietary excess	positive regulation of cyclic nucleotide metabolic process (term-term) response to dietary excess	GO:0030801 (term-term) GO:0002021
34437	71430	0.378788	positive regulation of cyclic nucleotide metabolic process (term-term) circulatory system process	positive regulation of cyclic nucleotide metabolic process (term-term) circulatory system process	GO:0030801 (term-term) GO:0003013
34438	71431	0.38806	positive regulation of cyclic nucleotide metabolic process (term-term) vascular process in circulatory system	positive regulation of cyclic nucleotide metabolic process (term-term) vascular process in circulatory system	GO:0030801 (term-term) GO:0003018
34439	71432	0.939617	positive regulation of cyclic nucleotide metabolic process (term-term) regulation of nucleotide metabolic process	positive regulation of cyclic nucleotide metabolic process (term-term) regulation of nucleotide metabolic process	GO:0030801 (term-term) GO:0006140
34440	71433	0.728477	positive regulation of cyclic nucleotide metabolic process (term-term) purine nucleotide metabolic process	positive regulation of cyclic nucleotide metabolic process (term-term) purine nucleotide metabolic process	GO:0030801 (term-term) GO:0006163
34441	71434	1	positive regulation of cyclic nucleotide metabolic process (term-term) purine nucleotide biosynthetic process	positive regulation of cyclic nucleotide metabolic process (term-term) purine nucleotide biosynthetic process	GO:0030801 (term-term) GO:0006164
34442	71435	1	positive regulation of cyclic nucleotide metabolic process (term-term) cAMP biosynthetic process	positive regulation of cyclic nucleotide metabolic process (term-term) cAMP biosynthetic process	GO:0030801 (term-term) GO:0006171
34443	71436	0.728477	positive regulation of cyclic nucleotide metabolic process (term-term) nucleoside phosphate metabolic process	positive regulation of cyclic nucleotide metabolic process (term-term) nucleoside phosphate metabolic process	GO:0030801 (term-term) GO:0006753
34444	71437	0.939617	positive regulation of cyclic nucleotide metabolic process (term-term) G-protein coupled receptor signaling pathway	positive regulation of cyclic nucleotide metabolic process (term-term) G-protein coupled receptor signaling pathway	GO:0030801 (term-term) GO:0007186
34445	71438	1	positive regulation of cyclic nucleotide metabolic process (term-term) G-protein coupled receptor signaling pathway, coupled to cyclic nucleotide second messenger	positive regulation of cyclic nucleotide metabolic process (term-term) G-protein coupled receptor signaling pathway, coupled to cyclic nucleotide second messenger	GO:0030801 (term-term) GO:0007187
34446	71439	0.79602	positive regulation of cyclic nucleotide metabolic process (term-term) adenylate cyclase-modulating G-protein coupled receptor signaling pathway	positive regulation of cyclic nucleotide metabolic process (term-term) adenylate cyclase-modulating G-protein coupled receptor signaling pathway	GO:0030801 (term-term) GO:0007188
34447	71440	0.637168	positive regulation of cyclic nucleotide metabolic process (term-term) adenylate cyclase-activating G-protein coupled receptor signaling pathway	positive regulation of cyclic nucleotide metabolic process (term-term) adenylate cyclase-activating G-protein coupled receptor signaling pathway	GO:0030801 (term-term) GO:0007189
34448	71441	0.637168	positive regulation of cyclic nucleotide metabolic process (term-term) activation of adenylate cyclase activity	positive regulation of cyclic nucleotide metabolic process (term-term) activation of adenylate cyclase activity	GO:0030801 (term-term) GO:0007190
34449	71442	0.378788	positive regulation of cyclic nucleotide metabolic process (term-term) blood circulation	positive regulation of cyclic nucleotide metabolic process (term-term) blood circulation	GO:0030801 (term-term) GO:0008015
34450	71443	0.728477	positive regulation of cyclic nucleotide metabolic process (term-term) nucleotide metabolic process	positive regulation of cyclic nucleotide metabolic process (term-term) nucleotide metabolic process	GO:0030801 (term-term) GO:0009117
34451	71444	0.728477	positive regulation of cyclic nucleotide metabolic process (term-term) purine ribonucleotide metabolic process	positive regulation of cyclic nucleotide metabolic process (term-term) purine ribonucleotide metabolic process	GO:0030801 (term-term) GO:0009150
34452	71445	1	positive regulation of cyclic nucleotide metabolic process (term-term) purine ribonucleotide biosynthetic process	positive regulation of cyclic nucleotide metabolic process (term-term) purine ribonucleotide biosynthetic process	GO:0030801 (term-term) GO:0009152
34453	71446	1	positive regulation of cyclic nucleotide metabolic process (term-term) nucleotide biosynthetic process	positive regulation of cyclic nucleotide metabolic process (term-term) nucleotide biosynthetic process	GO:0030801 (term-term) GO:0009165
34454	71447	1	positive regulation of cyclic nucleotide metabolic process (term-term) cyclic nucleotide metabolic process	positive regulation of cyclic nucleotide metabolic process (term-term) cyclic nucleotide metabolic process	GO:0030801 (term-term) GO:0009187
34455	71448	1	positive regulation of cyclic nucleotide metabolic process (term-term) cyclic nucleotide biosynthetic process	positive regulation of cyclic nucleotide metabolic process (term-term) cyclic nucleotide biosynthetic process	GO:0030801 (term-term) GO:0009190
34456	71449	0.728477	positive regulation of cyclic nucleotide metabolic process (term-term) ribonucleotide metabolic process	positive regulation of cyclic nucleotide metabolic process (term-term) ribonucleotide metabolic process	GO:0030801 (term-term) GO:0009259
34457	71450	1	positive regulation of cyclic nucleotide metabolic process (term-term) ribonucleotide biosynthetic process	positive regulation of cyclic nucleotide metabolic process (term-term) ribonucleotide biosynthetic process	GO:0030801 (term-term) GO:0009260
34458	71451	0.682171	positive regulation of cyclic nucleotide metabolic process (term-term) positive regulation of biosynthetic process	positive regulation of cyclic nucleotide metabolic process (term-term) positive regulation of biosynthetic process	GO:0030801 (term-term) GO:0009891
34459	71452	0.378788	positive regulation of cyclic nucleotide metabolic process (term-term) positive regulation of signal transduction	positive regulation of cyclic nucleotide metabolic process (term-term) positive regulation of signal transduction	GO:0030801 (term-term) GO:0009967
34460	71453	0.682171	positive regulation of cyclic nucleotide metabolic process (term-term) positive regulation of phosphorus metabolic process	positive regulation of cyclic nucleotide metabolic process (term-term) positive regulation of phosphorus metabolic process	GO:0030801 (term-term) GO:0010562
34461	71454	0.638083	positive regulation of cyclic nucleotide metabolic process (term-term) regulation of phosphate metabolic process	positive regulation of cyclic nucleotide metabolic process (term-term) regulation of phosphate metabolic process	GO:0030801 (term-term) GO:0019220
34462	71455	0.555957	positive regulation of cyclic nucleotide metabolic process (term-term) organophosphate metabolic process	positive regulation of cyclic nucleotide metabolic process (term-term) organophosphate metabolic process	GO:0030801 (term-term) GO:0019637
34463	71456	0.728477	positive regulation of cyclic nucleotide metabolic process (term-term) ribose phosphate metabolic process	positive regulation of cyclic nucleotide metabolic process (term-term) ribose phosphate metabolic process	GO:0030801 (term-term) GO:0019693
34464	71457	1	positive regulation of cyclic nucleotide metabolic process (term-term) regulation of cyclic nucleotide metabolic process	positive regulation of cyclic nucleotide metabolic process (term-term) regulation of cyclic nucleotide metabolic process	GO:0030801 (term-term) GO:0030799
34465	71459	0.399267	regulation of cyclic nucleotide biosynthetic process (term-term) response to dietary excess	regulation of cyclic nucleotide biosynthetic process (term-term) response to dietary excess	GO:0030802 (term-term) GO:0002021
34466	71460	0.378788	regulation of cyclic nucleotide biosynthetic process (term-term) circulatory system process	regulation of cyclic nucleotide biosynthetic process (term-term) circulatory system process	GO:0030802 (term-term) GO:0003013
34467	71461	0.38806	regulation of cyclic nucleotide biosynthetic process (term-term) vascular process in circulatory system	regulation of cyclic nucleotide biosynthetic process (term-term) vascular process in circulatory system	GO:0030802 (term-term) GO:0003018
34468	71462	0.939617	regulation of cyclic nucleotide biosynthetic process (term-term) regulation of nucleotide metabolic process	regulation of cyclic nucleotide biosynthetic process (term-term) regulation of nucleotide metabolic process	GO:0030802 (term-term) GO:0006140
34469	71463	0.728477	regulation of cyclic nucleotide biosynthetic process (term-term) purine nucleotide metabolic process	regulation of cyclic nucleotide biosynthetic process (term-term) purine nucleotide metabolic process	GO:0030802 (term-term) GO:0006163
34470	71464	1	regulation of cyclic nucleotide biosynthetic process (term-term) purine nucleotide biosynthetic process	regulation of cyclic nucleotide biosynthetic process (term-term) purine nucleotide biosynthetic process	GO:0030802 (term-term) GO:0006164
34471	71465	1	regulation of cyclic nucleotide biosynthetic process (term-term) cAMP biosynthetic process	regulation of cyclic nucleotide biosynthetic process (term-term) cAMP biosynthetic process	GO:0030802 (term-term) GO:0006171
34472	71466	0.728477	regulation of cyclic nucleotide biosynthetic process (term-term) nucleoside phosphate metabolic process	regulation of cyclic nucleotide biosynthetic process (term-term) nucleoside phosphate metabolic process	GO:0030802 (term-term) GO:0006753
34473	71467	0.939617	regulation of cyclic nucleotide biosynthetic process (term-term) G-protein coupled receptor signaling pathway	regulation of cyclic nucleotide biosynthetic process (term-term) G-protein coupled receptor signaling pathway	GO:0030802 (term-term) GO:0007186
34474	71468	1	regulation of cyclic nucleotide biosynthetic process (term-term) G-protein coupled receptor signaling pathway, coupled to cyclic nucleotide second messenger	regulation of cyclic nucleotide biosynthetic process (term-term) G-protein coupled receptor signaling pathway, coupled to cyclic nucleotide second messenger	GO:0030802 (term-term) GO:0007187
34475	71469	0.79602	regulation of cyclic nucleotide biosynthetic process (term-term) adenylate cyclase-modulating G-protein coupled receptor signaling pathway	regulation of cyclic nucleotide biosynthetic process (term-term) adenylate cyclase-modulating G-protein coupled receptor signaling pathway	GO:0030802 (term-term) GO:0007188
34476	71470	0.637168	regulation of cyclic nucleotide biosynthetic process (term-term) adenylate cyclase-activating G-protein coupled receptor signaling pathway	regulation of cyclic nucleotide biosynthetic process (term-term) adenylate cyclase-activating G-protein coupled receptor signaling pathway	GO:0030802 (term-term) GO:0007189
34477	71471	0.637168	regulation of cyclic nucleotide biosynthetic process (term-term) activation of adenylate cyclase activity	regulation of cyclic nucleotide biosynthetic process (term-term) activation of adenylate cyclase activity	GO:0030802 (term-term) GO:0007190
34478	71472	0.378788	regulation of cyclic nucleotide biosynthetic process (term-term) blood circulation	regulation of cyclic nucleotide biosynthetic process (term-term) blood circulation	GO:0030802 (term-term) GO:0008015
34479	71473	0.728477	regulation of cyclic nucleotide biosynthetic process (term-term) nucleotide metabolic process	regulation of cyclic nucleotide biosynthetic process (term-term) nucleotide metabolic process	GO:0030802 (term-term) GO:0009117
34480	71474	0.728477	regulation of cyclic nucleotide biosynthetic process (term-term) purine ribonucleotide metabolic process	regulation of cyclic nucleotide biosynthetic process (term-term) purine ribonucleotide metabolic process	GO:0030802 (term-term) GO:0009150
34481	71475	1	regulation of cyclic nucleotide biosynthetic process (term-term) purine ribonucleotide biosynthetic process	regulation of cyclic nucleotide biosynthetic process (term-term) purine ribonucleotide biosynthetic process	GO:0030802 (term-term) GO:0009152
34482	71476	1	regulation of cyclic nucleotide biosynthetic process (term-term) nucleotide biosynthetic process	regulation of cyclic nucleotide biosynthetic process (term-term) nucleotide biosynthetic process	GO:0030802 (term-term) GO:0009165
34483	71477	1	regulation of cyclic nucleotide biosynthetic process (term-term) cyclic nucleotide metabolic process	regulation of cyclic nucleotide biosynthetic process (term-term) cyclic nucleotide metabolic process	GO:0030802 (term-term) GO:0009187
34484	71478	1	regulation of cyclic nucleotide biosynthetic process (term-term) cyclic nucleotide biosynthetic process	regulation of cyclic nucleotide biosynthetic process (term-term) cyclic nucleotide biosynthetic process	GO:0030802 (term-term) GO:0009190
34485	71479	0.728477	regulation of cyclic nucleotide biosynthetic process (term-term) ribonucleotide metabolic process	regulation of cyclic nucleotide biosynthetic process (term-term) ribonucleotide metabolic process	GO:0030802 (term-term) GO:0009259
34486	71480	1	regulation of cyclic nucleotide biosynthetic process (term-term) ribonucleotide biosynthetic process	regulation of cyclic nucleotide biosynthetic process (term-term) ribonucleotide biosynthetic process	GO:0030802 (term-term) GO:0009260
34487	71481	0.682171	regulation of cyclic nucleotide biosynthetic process (term-term) positive regulation of biosynthetic process	regulation of cyclic nucleotide biosynthetic process (term-term) positive regulation of biosynthetic process	GO:0030802 (term-term) GO:0009891
34488	71482	0.378788	regulation of cyclic nucleotide biosynthetic process (term-term) positive regulation of signal transduction	regulation of cyclic nucleotide biosynthetic process (term-term) positive regulation of signal transduction	GO:0030802 (term-term) GO:0009967
34489	71483	0.682171	regulation of cyclic nucleotide biosynthetic process (term-term) positive regulation of phosphorus metabolic process	regulation of cyclic nucleotide biosynthetic process (term-term) positive regulation of phosphorus metabolic process	GO:0030802 (term-term) GO:0010562
34490	71484	0.638083	regulation of cyclic nucleotide biosynthetic process (term-term) regulation of phosphate metabolic process	regulation of cyclic nucleotide biosynthetic process (term-term) regulation of phosphate metabolic process	GO:0030802 (term-term) GO:0019220
34491	71485	0.555957	regulation of cyclic nucleotide biosynthetic process (term-term) organophosphate metabolic process	regulation of cyclic nucleotide biosynthetic process (term-term) organophosphate metabolic process	GO:0030802 (term-term) GO:0019637
34492	71486	0.728477	regulation of cyclic nucleotide biosynthetic process (term-term) ribose phosphate metabolic process	regulation of cyclic nucleotide biosynthetic process (term-term) ribose phosphate metabolic process	GO:0030802 (term-term) GO:0019693
34493	71487	1	regulation of cyclic nucleotide biosynthetic process (term-term) regulation of cyclic nucleotide metabolic process	regulation of cyclic nucleotide biosynthetic process (term-term) regulation of cyclic nucleotide metabolic process	GO:0030802 (term-term) GO:0030799
34494	71488	1	regulation of cyclic nucleotide biosynthetic process (term-term) positive regulation of cyclic nucleotide metabolic process	regulation of cyclic nucleotide biosynthetic process (term-term) positive regulation of cyclic nucleotide metabolic process	GO:0030802 (term-term) GO:0030801
34495	71490	0.399267	positive regulation of cyclic nucleotide biosynthetic process (term-term) response to dietary excess	positive regulation of cyclic nucleotide biosynthetic process (term-term) response to dietary excess	GO:0030804 (term-term) GO:0002021
34496	71491	0.378788	positive regulation of cyclic nucleotide biosynthetic process (term-term) circulatory system process	positive regulation of cyclic nucleotide biosynthetic process (term-term) circulatory system process	GO:0030804 (term-term) GO:0003013
34497	71492	0.38806	positive regulation of cyclic nucleotide biosynthetic process (term-term) vascular process in circulatory system	positive regulation of cyclic nucleotide biosynthetic process (term-term) vascular process in circulatory system	GO:0030804 (term-term) GO:0003018
34498	71493	0.939617	positive regulation of cyclic nucleotide biosynthetic process (term-term) regulation of nucleotide metabolic process	positive regulation of cyclic nucleotide biosynthetic process (term-term) regulation of nucleotide metabolic process	GO:0030804 (term-term) GO:0006140
34499	71494	0.728477	positive regulation of cyclic nucleotide biosynthetic process (term-term) purine nucleotide metabolic process	positive regulation of cyclic nucleotide biosynthetic process (term-term) purine nucleotide metabolic process	GO:0030804 (term-term) GO:0006163
34500	71495	1	positive regulation of cyclic nucleotide biosynthetic process (term-term) purine nucleotide biosynthetic process	positive regulation of cyclic nucleotide biosynthetic process (term-term) purine nucleotide biosynthetic process	GO:0030804 (term-term) GO:0006164
34501	71496	1	positive regulation of cyclic nucleotide biosynthetic process (term-term) cAMP biosynthetic process	positive regulation of cyclic nucleotide biosynthetic process (term-term) cAMP biosynthetic process	GO:0030804 (term-term) GO:0006171
34502	71497	0.728477	positive regulation of cyclic nucleotide biosynthetic process (term-term) nucleoside phosphate metabolic process	positive regulation of cyclic nucleotide biosynthetic process (term-term) nucleoside phosphate metabolic process	GO:0030804 (term-term) GO:0006753
34503	71498	0.939617	positive regulation of cyclic nucleotide biosynthetic process (term-term) G-protein coupled receptor signaling pathway	positive regulation of cyclic nucleotide biosynthetic process (term-term) G-protein coupled receptor signaling pathway	GO:0030804 (term-term) GO:0007186
34504	71499	1	positive regulation of cyclic nucleotide biosynthetic process (term-term) G-protein coupled receptor signaling pathway, coupled to cyclic nucleotide second messenger	positive regulation of cyclic nucleotide biosynthetic process (term-term) G-protein coupled receptor signaling pathway, coupled to cyclic nucleotide second messenger	GO:0030804 (term-term) GO:0007187
34505	71500	0.79602	positive regulation of cyclic nucleotide biosynthetic process (term-term) adenylate cyclase-modulating G-protein coupled receptor signaling pathway	positive regulation of cyclic nucleotide biosynthetic process (term-term) adenylate cyclase-modulating G-protein coupled receptor signaling pathway	GO:0030804 (term-term) GO:0007188
34506	71501	0.637168	positive regulation of cyclic nucleotide biosynthetic process (term-term) adenylate cyclase-activating G-protein coupled receptor signaling pathway	positive regulation of cyclic nucleotide biosynthetic process (term-term) adenylate cyclase-activating G-protein coupled receptor signaling pathway	GO:0030804 (term-term) GO:0007189
34507	71502	0.637168	positive regulation of cyclic nucleotide biosynthetic process (term-term) activation of adenylate cyclase activity	positive regulation of cyclic nucleotide biosynthetic process (term-term) activation of adenylate cyclase activity	GO:0030804 (term-term) GO:0007190
34508	71503	0.378788	positive regulation of cyclic nucleotide biosynthetic process (term-term) blood circulation	positive regulation of cyclic nucleotide biosynthetic process (term-term) blood circulation	GO:0030804 (term-term) GO:0008015
34509	71504	0.728477	positive regulation of cyclic nucleotide biosynthetic process (term-term) nucleotide metabolic process	positive regulation of cyclic nucleotide biosynthetic process (term-term) nucleotide metabolic process	GO:0030804 (term-term) GO:0009117
34510	71505	0.728477	positive regulation of cyclic nucleotide biosynthetic process (term-term) purine ribonucleotide metabolic process	positive regulation of cyclic nucleotide biosynthetic process (term-term) purine ribonucleotide metabolic process	GO:0030804 (term-term) GO:0009150
34511	71506	1	positive regulation of cyclic nucleotide biosynthetic process (term-term) purine ribonucleotide biosynthetic process	positive regulation of cyclic nucleotide biosynthetic process (term-term) purine ribonucleotide biosynthetic process	GO:0030804 (term-term) GO:0009152
34512	71507	1	positive regulation of cyclic nucleotide biosynthetic process (term-term) nucleotide biosynthetic process	positive regulation of cyclic nucleotide biosynthetic process (term-term) nucleotide biosynthetic process	GO:0030804 (term-term) GO:0009165
34513	71508	1	positive regulation of cyclic nucleotide biosynthetic process (term-term) cyclic nucleotide metabolic process	positive regulation of cyclic nucleotide biosynthetic process (term-term) cyclic nucleotide metabolic process	GO:0030804 (term-term) GO:0009187
34514	71509	1	positive regulation of cyclic nucleotide biosynthetic process (term-term) cyclic nucleotide biosynthetic process	positive regulation of cyclic nucleotide biosynthetic process (term-term) cyclic nucleotide biosynthetic process	GO:0030804 (term-term) GO:0009190
34515	71510	0.728477	positive regulation of cyclic nucleotide biosynthetic process (term-term) ribonucleotide metabolic process	positive regulation of cyclic nucleotide biosynthetic process (term-term) ribonucleotide metabolic process	GO:0030804 (term-term) GO:0009259
34516	71511	1	positive regulation of cyclic nucleotide biosynthetic process (term-term) ribonucleotide biosynthetic process	positive regulation of cyclic nucleotide biosynthetic process (term-term) ribonucleotide biosynthetic process	GO:0030804 (term-term) GO:0009260
34517	71512	0.682171	positive regulation of cyclic nucleotide biosynthetic process (term-term) positive regulation of biosynthetic process	positive regulation of cyclic nucleotide biosynthetic process (term-term) positive regulation of biosynthetic process	GO:0030804 (term-term) GO:0009891
34518	71513	0.378788	positive regulation of cyclic nucleotide biosynthetic process (term-term) positive regulation of signal transduction	positive regulation of cyclic nucleotide biosynthetic process (term-term) positive regulation of signal transduction	GO:0030804 (term-term) GO:0009967
34519	71514	0.682171	positive regulation of cyclic nucleotide biosynthetic process (term-term) positive regulation of phosphorus metabolic process	positive regulation of cyclic nucleotide biosynthetic process (term-term) positive regulation of phosphorus metabolic process	GO:0030804 (term-term) GO:0010562
34520	71515	0.638083	positive regulation of cyclic nucleotide biosynthetic process (term-term) regulation of phosphate metabolic process	positive regulation of cyclic nucleotide biosynthetic process (term-term) regulation of phosphate metabolic process	GO:0030804 (term-term) GO:0019220
34521	71516	0.555957	positive regulation of cyclic nucleotide biosynthetic process (term-term) organophosphate metabolic process	positive regulation of cyclic nucleotide biosynthetic process (term-term) organophosphate metabolic process	GO:0030804 (term-term) GO:0019637
34522	71517	0.728477	positive regulation of cyclic nucleotide biosynthetic process (term-term) ribose phosphate metabolic process	positive regulation of cyclic nucleotide biosynthetic process (term-term) ribose phosphate metabolic process	GO:0030804 (term-term) GO:0019693
34523	71518	1	positive regulation of cyclic nucleotide biosynthetic process (term-term) regulation of cyclic nucleotide metabolic process	positive regulation of cyclic nucleotide biosynthetic process (term-term) regulation of cyclic nucleotide metabolic process	GO:0030804 (term-term) GO:0030799
34524	71519	1	positive regulation of cyclic nucleotide biosynthetic process (term-term) positive regulation of cyclic nucleotide metabolic process	positive regulation of cyclic nucleotide biosynthetic process (term-term) positive regulation of cyclic nucleotide metabolic process	GO:0030804 (term-term) GO:0030801
34525	71520	1	positive regulation of cyclic nucleotide biosynthetic process (term-term) regulation of cyclic nucleotide biosynthetic process	positive regulation of cyclic nucleotide biosynthetic process (term-term) regulation of cyclic nucleotide biosynthetic process	GO:0030804 (term-term) GO:0030802
34526	71522	0.399267	regulation of nucleotide biosynthetic process (term-term) response to dietary excess	regulation of nucleotide biosynthetic process (term-term) response to dietary excess	GO:0030808 (term-term) GO:0002021
34527	71523	0.378788	regulation of nucleotide biosynthetic process (term-term) circulatory system process	regulation of nucleotide biosynthetic process (term-term) circulatory system process	GO:0030808 (term-term) GO:0003013
34528	71524	0.38806	regulation of nucleotide biosynthetic process (term-term) vascular process in circulatory system	regulation of nucleotide biosynthetic process (term-term) vascular process in circulatory system	GO:0030808 (term-term) GO:0003018
34529	71525	0.939617	regulation of nucleotide biosynthetic process (term-term) regulation of nucleotide metabolic process	regulation of nucleotide biosynthetic process (term-term) regulation of nucleotide metabolic process	GO:0030808 (term-term) GO:0006140
34530	71526	0.728477	regulation of nucleotide biosynthetic process (term-term) purine nucleotide metabolic process	regulation of nucleotide biosynthetic process (term-term) purine nucleotide metabolic process	GO:0030808 (term-term) GO:0006163
34531	71527	1	regulation of nucleotide biosynthetic process (term-term) purine nucleotide biosynthetic process	regulation of nucleotide biosynthetic process (term-term) purine nucleotide biosynthetic process	GO:0030808 (term-term) GO:0006164
34532	71528	1	regulation of nucleotide biosynthetic process (term-term) cAMP biosynthetic process	regulation of nucleotide biosynthetic process (term-term) cAMP biosynthetic process	GO:0030808 (term-term) GO:0006171
34533	71529	0.728477	regulation of nucleotide biosynthetic process (term-term) nucleoside phosphate metabolic process	regulation of nucleotide biosynthetic process (term-term) nucleoside phosphate metabolic process	GO:0030808 (term-term) GO:0006753
34534	71530	0.939617	regulation of nucleotide biosynthetic process (term-term) G-protein coupled receptor signaling pathway	regulation of nucleotide biosynthetic process (term-term) G-protein coupled receptor signaling pathway	GO:0030808 (term-term) GO:0007186
34535	71531	1	regulation of nucleotide biosynthetic process (term-term) G-protein coupled receptor signaling pathway, coupled to cyclic nucleotide second messenger	regulation of nucleotide biosynthetic process (term-term) G-protein coupled receptor signaling pathway, coupled to cyclic nucleotide second messenger	GO:0030808 (term-term) GO:0007187
34536	71532	0.79602	regulation of nucleotide biosynthetic process (term-term) adenylate cyclase-modulating G-protein coupled receptor signaling pathway	regulation of nucleotide biosynthetic process (term-term) adenylate cyclase-modulating G-protein coupled receptor signaling pathway	GO:0030808 (term-term) GO:0007188
34537	71533	0.637168	regulation of nucleotide biosynthetic process (term-term) adenylate cyclase-activating G-protein coupled receptor signaling pathway	regulation of nucleotide biosynthetic process (term-term) adenylate cyclase-activating G-protein coupled receptor signaling pathway	GO:0030808 (term-term) GO:0007189
34538	71534	0.637168	regulation of nucleotide biosynthetic process (term-term) activation of adenylate cyclase activity	regulation of nucleotide biosynthetic process (term-term) activation of adenylate cyclase activity	GO:0030808 (term-term) GO:0007190
34539	71535	0.378788	regulation of nucleotide biosynthetic process (term-term) blood circulation	regulation of nucleotide biosynthetic process (term-term) blood circulation	GO:0030808 (term-term) GO:0008015
34540	71536	0.728477	regulation of nucleotide biosynthetic process (term-term) nucleotide metabolic process	regulation of nucleotide biosynthetic process (term-term) nucleotide metabolic process	GO:0030808 (term-term) GO:0009117
34541	71537	0.728477	regulation of nucleotide biosynthetic process (term-term) purine ribonucleotide metabolic process	regulation of nucleotide biosynthetic process (term-term) purine ribonucleotide metabolic process	GO:0030808 (term-term) GO:0009150
34542	71538	1	regulation of nucleotide biosynthetic process (term-term) purine ribonucleotide biosynthetic process	regulation of nucleotide biosynthetic process (term-term) purine ribonucleotide biosynthetic process	GO:0030808 (term-term) GO:0009152
34543	71539	1	regulation of nucleotide biosynthetic process (term-term) nucleotide biosynthetic process	regulation of nucleotide biosynthetic process (term-term) nucleotide biosynthetic process	GO:0030808 (term-term) GO:0009165
34544	71540	1	regulation of nucleotide biosynthetic process (term-term) cyclic nucleotide metabolic process	regulation of nucleotide biosynthetic process (term-term) cyclic nucleotide metabolic process	GO:0030808 (term-term) GO:0009187
34545	71541	1	regulation of nucleotide biosynthetic process (term-term) cyclic nucleotide biosynthetic process	regulation of nucleotide biosynthetic process (term-term) cyclic nucleotide biosynthetic process	GO:0030808 (term-term) GO:0009190
34546	71542	0.728477	regulation of nucleotide biosynthetic process (term-term) ribonucleotide metabolic process	regulation of nucleotide biosynthetic process (term-term) ribonucleotide metabolic process	GO:0030808 (term-term) GO:0009259
34547	71543	1	regulation of nucleotide biosynthetic process (term-term) ribonucleotide biosynthetic process	regulation of nucleotide biosynthetic process (term-term) ribonucleotide biosynthetic process	GO:0030808 (term-term) GO:0009260
34548	71544	0.682171	regulation of nucleotide biosynthetic process (term-term) positive regulation of biosynthetic process	regulation of nucleotide biosynthetic process (term-term) positive regulation of biosynthetic process	GO:0030808 (term-term) GO:0009891
34549	71545	0.378788	regulation of nucleotide biosynthetic process (term-term) positive regulation of signal transduction	regulation of nucleotide biosynthetic process (term-term) positive regulation of signal transduction	GO:0030808 (term-term) GO:0009967
34550	71546	0.682171	regulation of nucleotide biosynthetic process (term-term) positive regulation of phosphorus metabolic process	regulation of nucleotide biosynthetic process (term-term) positive regulation of phosphorus metabolic process	GO:0030808 (term-term) GO:0010562
34551	71547	0.638083	regulation of nucleotide biosynthetic process (term-term) regulation of phosphate metabolic process	regulation of nucleotide biosynthetic process (term-term) regulation of phosphate metabolic process	GO:0030808 (term-term) GO:0019220
34552	71548	0.555957	regulation of nucleotide biosynthetic process (term-term) organophosphate metabolic process	regulation of nucleotide biosynthetic process (term-term) organophosphate metabolic process	GO:0030808 (term-term) GO:0019637
34553	71549	0.728477	regulation of nucleotide biosynthetic process (term-term) ribose phosphate metabolic process	regulation of nucleotide biosynthetic process (term-term) ribose phosphate metabolic process	GO:0030808 (term-term) GO:0019693
34554	71550	1	regulation of nucleotide biosynthetic process (term-term) regulation of cyclic nucleotide metabolic process	regulation of nucleotide biosynthetic process (term-term) regulation of cyclic nucleotide metabolic process	GO:0030808 (term-term) GO:0030799
34555	71551	1	regulation of nucleotide biosynthetic process (term-term) positive regulation of cyclic nucleotide metabolic process	regulation of nucleotide biosynthetic process (term-term) positive regulation of cyclic nucleotide metabolic process	GO:0030808 (term-term) GO:0030801
34556	71552	1	regulation of nucleotide biosynthetic process (term-term) regulation of cyclic nucleotide biosynthetic process	regulation of nucleotide biosynthetic process (term-term) regulation of cyclic nucleotide biosynthetic process	GO:0030808 (term-term) GO:0030802
34557	71553	1	regulation of nucleotide biosynthetic process (term-term) positive regulation of cyclic nucleotide biosynthetic process	regulation of nucleotide biosynthetic process (term-term) positive regulation of cyclic nucleotide biosynthetic process	GO:0030808 (term-term) GO:0030804
34558	71555	0.399267	positive regulation of nucleotide biosynthetic process (term-term) response to dietary excess	positive regulation of nucleotide biosynthetic process (term-term) response to dietary excess	GO:0030810 (term-term) GO:0002021
34559	71556	0.378788	positive regulation of nucleotide biosynthetic process (term-term) circulatory system process	positive regulation of nucleotide biosynthetic process (term-term) circulatory system process	GO:0030810 (term-term) GO:0003013
34560	71557	0.38806	positive regulation of nucleotide biosynthetic process (term-term) vascular process in circulatory system	positive regulation of nucleotide biosynthetic process (term-term) vascular process in circulatory system	GO:0030810 (term-term) GO:0003018
34561	71558	0.939617	positive regulation of nucleotide biosynthetic process (term-term) regulation of nucleotide metabolic process	positive regulation of nucleotide biosynthetic process (term-term) regulation of nucleotide metabolic process	GO:0030810 (term-term) GO:0006140
34562	71559	0.728477	positive regulation of nucleotide biosynthetic process (term-term) purine nucleotide metabolic process	positive regulation of nucleotide biosynthetic process (term-term) purine nucleotide metabolic process	GO:0030810 (term-term) GO:0006163
34563	71560	1	positive regulation of nucleotide biosynthetic process (term-term) purine nucleotide biosynthetic process	positive regulation of nucleotide biosynthetic process (term-term) purine nucleotide biosynthetic process	GO:0030810 (term-term) GO:0006164
34564	71561	1	positive regulation of nucleotide biosynthetic process (term-term) cAMP biosynthetic process	positive regulation of nucleotide biosynthetic process (term-term) cAMP biosynthetic process	GO:0030810 (term-term) GO:0006171
34565	71562	0.728477	positive regulation of nucleotide biosynthetic process (term-term) nucleoside phosphate metabolic process	positive regulation of nucleotide biosynthetic process (term-term) nucleoside phosphate metabolic process	GO:0030810 (term-term) GO:0006753
34566	71563	0.939617	positive regulation of nucleotide biosynthetic process (term-term) G-protein coupled receptor signaling pathway	positive regulation of nucleotide biosynthetic process (term-term) G-protein coupled receptor signaling pathway	GO:0030810 (term-term) GO:0007186
34567	71564	1	positive regulation of nucleotide biosynthetic process (term-term) G-protein coupled receptor signaling pathway, coupled to cyclic nucleotide second messenger	positive regulation of nucleotide biosynthetic process (term-term) G-protein coupled receptor signaling pathway, coupled to cyclic nucleotide second messenger	GO:0030810 (term-term) GO:0007187
34568	71565	0.79602	positive regulation of nucleotide biosynthetic process (term-term) adenylate cyclase-modulating G-protein coupled receptor signaling pathway	positive regulation of nucleotide biosynthetic process (term-term) adenylate cyclase-modulating G-protein coupled receptor signaling pathway	GO:0030810 (term-term) GO:0007188
34569	71566	0.637168	positive regulation of nucleotide biosynthetic process (term-term) adenylate cyclase-activating G-protein coupled receptor signaling pathway	positive regulation of nucleotide biosynthetic process (term-term) adenylate cyclase-activating G-protein coupled receptor signaling pathway	GO:0030810 (term-term) GO:0007189
34570	71567	0.637168	positive regulation of nucleotide biosynthetic process (term-term) activation of adenylate cyclase activity	positive regulation of nucleotide biosynthetic process (term-term) activation of adenylate cyclase activity	GO:0030810 (term-term) GO:0007190
34571	71568	0.378788	positive regulation of nucleotide biosynthetic process (term-term) blood circulation	positive regulation of nucleotide biosynthetic process (term-term) blood circulation	GO:0030810 (term-term) GO:0008015
34572	71569	0.728477	positive regulation of nucleotide biosynthetic process (term-term) nucleotide metabolic process	positive regulation of nucleotide biosynthetic process (term-term) nucleotide metabolic process	GO:0030810 (term-term) GO:0009117
34573	71570	0.728477	positive regulation of nucleotide biosynthetic process (term-term) purine ribonucleotide metabolic process	positive regulation of nucleotide biosynthetic process (term-term) purine ribonucleotide metabolic process	GO:0030810 (term-term) GO:0009150
34574	71571	1	positive regulation of nucleotide biosynthetic process (term-term) purine ribonucleotide biosynthetic process	positive regulation of nucleotide biosynthetic process (term-term) purine ribonucleotide biosynthetic process	GO:0030810 (term-term) GO:0009152
34575	71572	1	positive regulation of nucleotide biosynthetic process (term-term) nucleotide biosynthetic process	positive regulation of nucleotide biosynthetic process (term-term) nucleotide biosynthetic process	GO:0030810 (term-term) GO:0009165
34576	71573	1	positive regulation of nucleotide biosynthetic process (term-term) cyclic nucleotide metabolic process	positive regulation of nucleotide biosynthetic process (term-term) cyclic nucleotide metabolic process	GO:0030810 (term-term) GO:0009187
34577	71574	1	positive regulation of nucleotide biosynthetic process (term-term) cyclic nucleotide biosynthetic process	positive regulation of nucleotide biosynthetic process (term-term) cyclic nucleotide biosynthetic process	GO:0030810 (term-term) GO:0009190
34578	71575	0.728477	positive regulation of nucleotide biosynthetic process (term-term) ribonucleotide metabolic process	positive regulation of nucleotide biosynthetic process (term-term) ribonucleotide metabolic process	GO:0030810 (term-term) GO:0009259
34579	71576	1	positive regulation of nucleotide biosynthetic process (term-term) ribonucleotide biosynthetic process	positive regulation of nucleotide biosynthetic process (term-term) ribonucleotide biosynthetic process	GO:0030810 (term-term) GO:0009260
34580	71577	0.682171	positive regulation of nucleotide biosynthetic process (term-term) positive regulation of biosynthetic process	positive regulation of nucleotide biosynthetic process (term-term) positive regulation of biosynthetic process	GO:0030810 (term-term) GO:0009891
34581	71578	0.378788	positive regulation of nucleotide biosynthetic process (term-term) positive regulation of signal transduction	positive regulation of nucleotide biosynthetic process (term-term) positive regulation of signal transduction	GO:0030810 (term-term) GO:0009967
34582	71579	0.682171	positive regulation of nucleotide biosynthetic process (term-term) positive regulation of phosphorus metabolic process	positive regulation of nucleotide biosynthetic process (term-term) positive regulation of phosphorus metabolic process	GO:0030810 (term-term) GO:0010562
34583	71580	0.638083	positive regulation of nucleotide biosynthetic process (term-term) regulation of phosphate metabolic process	positive regulation of nucleotide biosynthetic process (term-term) regulation of phosphate metabolic process	GO:0030810 (term-term) GO:0019220
34584	71581	0.555957	positive regulation of nucleotide biosynthetic process (term-term) organophosphate metabolic process	positive regulation of nucleotide biosynthetic process (term-term) organophosphate metabolic process	GO:0030810 (term-term) GO:0019637
34585	71582	0.728477	positive regulation of nucleotide biosynthetic process (term-term) ribose phosphate metabolic process	positive regulation of nucleotide biosynthetic process (term-term) ribose phosphate metabolic process	GO:0030810 (term-term) GO:0019693
34586	71583	1	positive regulation of nucleotide biosynthetic process (term-term) regulation of cyclic nucleotide metabolic process	positive regulation of nucleotide biosynthetic process (term-term) regulation of cyclic nucleotide metabolic process	GO:0030810 (term-term) GO:0030799
34587	71584	1	positive regulation of nucleotide biosynthetic process (term-term) positive regulation of cyclic nucleotide metabolic process	positive regulation of nucleotide biosynthetic process (term-term) positive regulation of cyclic nucleotide metabolic process	GO:0030810 (term-term) GO:0030801
34588	71585	1	positive regulation of nucleotide biosynthetic process (term-term) regulation of cyclic nucleotide biosynthetic process	positive regulation of nucleotide biosynthetic process (term-term) regulation of cyclic nucleotide biosynthetic process	GO:0030810 (term-term) GO:0030802
34589	71586	1	positive regulation of nucleotide biosynthetic process (term-term) positive regulation of cyclic nucleotide biosynthetic process	positive regulation of nucleotide biosynthetic process (term-term) positive regulation of cyclic nucleotide biosynthetic process	GO:0030810 (term-term) GO:0030804
34590	71587	1	positive regulation of nucleotide biosynthetic process (term-term) regulation of nucleotide biosynthetic process	positive regulation of nucleotide biosynthetic process (term-term) regulation of nucleotide biosynthetic process	GO:0030810 (term-term) GO:0030808
34591	71589	0.399267	regulation of cAMP metabolic process (term-term) response to dietary excess	regulation of cAMP metabolic process (term-term) response to dietary excess	GO:0030814 (term-term) GO:0002021
34592	71590	0.378788	regulation of cAMP metabolic process (term-term) circulatory system process	regulation of cAMP metabolic process (term-term) circulatory system process	GO:0030814 (term-term) GO:0003013
34593	71591	0.38806	regulation of cAMP metabolic process (term-term) vascular process in circulatory system	regulation of cAMP metabolic process (term-term) vascular process in circulatory system	GO:0030814 (term-term) GO:0003018
34594	71592	0.939617	regulation of cAMP metabolic process (term-term) regulation of nucleotide metabolic process	regulation of cAMP metabolic process (term-term) regulation of nucleotide metabolic process	GO:0030814 (term-term) GO:0006140
34595	71593	0.728477	regulation of cAMP metabolic process (term-term) purine nucleotide metabolic process	regulation of cAMP metabolic process (term-term) purine nucleotide metabolic process	GO:0030814 (term-term) GO:0006163
34596	71594	1	regulation of cAMP metabolic process (term-term) purine nucleotide biosynthetic process	regulation of cAMP metabolic process (term-term) purine nucleotide biosynthetic process	GO:0030814 (term-term) GO:0006164
34597	71595	1	regulation of cAMP metabolic process (term-term) cAMP biosynthetic process	regulation of cAMP metabolic process (term-term) cAMP biosynthetic process	GO:0030814 (term-term) GO:0006171
34598	71596	0.728477	regulation of cAMP metabolic process (term-term) nucleoside phosphate metabolic process	regulation of cAMP metabolic process (term-term) nucleoside phosphate metabolic process	GO:0030814 (term-term) GO:0006753
34599	71597	0.939617	regulation of cAMP metabolic process (term-term) G-protein coupled receptor signaling pathway	regulation of cAMP metabolic process (term-term) G-protein coupled receptor signaling pathway	GO:0030814 (term-term) GO:0007186
34600	71598	1	regulation of cAMP metabolic process (term-term) G-protein coupled receptor signaling pathway, coupled to cyclic nucleotide second messenger	regulation of cAMP metabolic process (term-term) G-protein coupled receptor signaling pathway, coupled to cyclic nucleotide second messenger	GO:0030814 (term-term) GO:0007187
34601	71599	0.79602	regulation of cAMP metabolic process (term-term) adenylate cyclase-modulating G-protein coupled receptor signaling pathway	regulation of cAMP metabolic process (term-term) adenylate cyclase-modulating G-protein coupled receptor signaling pathway	GO:0030814 (term-term) GO:0007188
34602	71600	0.637168	regulation of cAMP metabolic process (term-term) adenylate cyclase-activating G-protein coupled receptor signaling pathway	regulation of cAMP metabolic process (term-term) adenylate cyclase-activating G-protein coupled receptor signaling pathway	GO:0030814 (term-term) GO:0007189
34603	71601	0.637168	regulation of cAMP metabolic process (term-term) activation of adenylate cyclase activity	regulation of cAMP metabolic process (term-term) activation of adenylate cyclase activity	GO:0030814 (term-term) GO:0007190
34604	71602	0.378788	regulation of cAMP metabolic process (term-term) blood circulation	regulation of cAMP metabolic process (term-term) blood circulation	GO:0030814 (term-term) GO:0008015
34605	71603	0.728477	regulation of cAMP metabolic process (term-term) nucleotide metabolic process	regulation of cAMP metabolic process (term-term) nucleotide metabolic process	GO:0030814 (term-term) GO:0009117
34606	71604	0.728477	regulation of cAMP metabolic process (term-term) purine ribonucleotide metabolic process	regulation of cAMP metabolic process (term-term) purine ribonucleotide metabolic process	GO:0030814 (term-term) GO:0009150
34607	71605	1	regulation of cAMP metabolic process (term-term) purine ribonucleotide biosynthetic process	regulation of cAMP metabolic process (term-term) purine ribonucleotide biosynthetic process	GO:0030814 (term-term) GO:0009152
34608	71606	1	regulation of cAMP metabolic process (term-term) nucleotide biosynthetic process	regulation of cAMP metabolic process (term-term) nucleotide biosynthetic process	GO:0030814 (term-term) GO:0009165
34609	71607	1	regulation of cAMP metabolic process (term-term) cyclic nucleotide metabolic process	regulation of cAMP metabolic process (term-term) cyclic nucleotide metabolic process	GO:0030814 (term-term) GO:0009187
34610	71608	1	regulation of cAMP metabolic process (term-term) cyclic nucleotide biosynthetic process	regulation of cAMP metabolic process (term-term) cyclic nucleotide biosynthetic process	GO:0030814 (term-term) GO:0009190
34611	71609	0.728477	regulation of cAMP metabolic process (term-term) ribonucleotide metabolic process	regulation of cAMP metabolic process (term-term) ribonucleotide metabolic process	GO:0030814 (term-term) GO:0009259
34612	71610	1	regulation of cAMP metabolic process (term-term) ribonucleotide biosynthetic process	regulation of cAMP metabolic process (term-term) ribonucleotide biosynthetic process	GO:0030814 (term-term) GO:0009260
34613	71611	0.682171	regulation of cAMP metabolic process (term-term) positive regulation of biosynthetic process	regulation of cAMP metabolic process (term-term) positive regulation of biosynthetic process	GO:0030814 (term-term) GO:0009891
34614	71612	0.378788	regulation of cAMP metabolic process (term-term) positive regulation of signal transduction	regulation of cAMP metabolic process (term-term) positive regulation of signal transduction	GO:0030814 (term-term) GO:0009967
34615	71613	0.682171	regulation of cAMP metabolic process (term-term) positive regulation of phosphorus metabolic process	regulation of cAMP metabolic process (term-term) positive regulation of phosphorus metabolic process	GO:0030814 (term-term) GO:0010562
34616	71614	0.638083	regulation of cAMP metabolic process (term-term) regulation of phosphate metabolic process	regulation of cAMP metabolic process (term-term) regulation of phosphate metabolic process	GO:0030814 (term-term) GO:0019220
34617	71615	0.555957	regulation of cAMP metabolic process (term-term) organophosphate metabolic process	regulation of cAMP metabolic process (term-term) organophosphate metabolic process	GO:0030814 (term-term) GO:0019637
34618	71616	0.728477	regulation of cAMP metabolic process (term-term) ribose phosphate metabolic process	regulation of cAMP metabolic process (term-term) ribose phosphate metabolic process	GO:0030814 (term-term) GO:0019693
34619	71617	1	regulation of cAMP metabolic process (term-term) regulation of cyclic nucleotide metabolic process	regulation of cAMP metabolic process (term-term) regulation of cyclic nucleotide metabolic process	GO:0030814 (term-term) GO:0030799
34620	71618	1	regulation of cAMP metabolic process (term-term) positive regulation of cyclic nucleotide metabolic process	regulation of cAMP metabolic process (term-term) positive regulation of cyclic nucleotide metabolic process	GO:0030814 (term-term) GO:0030801
34621	71619	1	regulation of cAMP metabolic process (term-term) regulation of cyclic nucleotide biosynthetic process	regulation of cAMP metabolic process (term-term) regulation of cyclic nucleotide biosynthetic process	GO:0030814 (term-term) GO:0030802
34622	71620	1	regulation of cAMP metabolic process (term-term) positive regulation of cyclic nucleotide biosynthetic process	regulation of cAMP metabolic process (term-term) positive regulation of cyclic nucleotide biosynthetic process	GO:0030814 (term-term) GO:0030804
34623	71621	1	regulation of cAMP metabolic process (term-term) regulation of nucleotide biosynthetic process	regulation of cAMP metabolic process (term-term) regulation of nucleotide biosynthetic process	GO:0030814 (term-term) GO:0030808
34624	71622	1	regulation of cAMP metabolic process (term-term) positive regulation of nucleotide biosynthetic process	regulation of cAMP metabolic process (term-term) positive regulation of nucleotide biosynthetic process	GO:0030814 (term-term) GO:0030810
34625	71624	0.399267	positive regulation of cAMP metabolic process (term-term) response to dietary excess	positive regulation of cAMP metabolic process (term-term) response to dietary excess	GO:0030816 (term-term) GO:0002021
34626	71625	0.378788	positive regulation of cAMP metabolic process (term-term) circulatory system process	positive regulation of cAMP metabolic process (term-term) circulatory system process	GO:0030816 (term-term) GO:0003013
34627	71626	0.38806	positive regulation of cAMP metabolic process (term-term) vascular process in circulatory system	positive regulation of cAMP metabolic process (term-term) vascular process in circulatory system	GO:0030816 (term-term) GO:0003018
34628	71627	0.939617	positive regulation of cAMP metabolic process (term-term) regulation of nucleotide metabolic process	positive regulation of cAMP metabolic process (term-term) regulation of nucleotide metabolic process	GO:0030816 (term-term) GO:0006140
34629	71628	0.728477	positive regulation of cAMP metabolic process (term-term) purine nucleotide metabolic process	positive regulation of cAMP metabolic process (term-term) purine nucleotide metabolic process	GO:0030816 (term-term) GO:0006163
34630	71629	1	positive regulation of cAMP metabolic process (term-term) purine nucleotide biosynthetic process	positive regulation of cAMP metabolic process (term-term) purine nucleotide biosynthetic process	GO:0030816 (term-term) GO:0006164
34631	71630	1	positive regulation of cAMP metabolic process (term-term) cAMP biosynthetic process	positive regulation of cAMP metabolic process (term-term) cAMP biosynthetic process	GO:0030816 (term-term) GO:0006171
34632	71631	0.728477	positive regulation of cAMP metabolic process (term-term) nucleoside phosphate metabolic process	positive regulation of cAMP metabolic process (term-term) nucleoside phosphate metabolic process	GO:0030816 (term-term) GO:0006753
34633	71632	0.939617	positive regulation of cAMP metabolic process (term-term) G-protein coupled receptor signaling pathway	positive regulation of cAMP metabolic process (term-term) G-protein coupled receptor signaling pathway	GO:0030816 (term-term) GO:0007186
34634	71633	1	positive regulation of cAMP metabolic process (term-term) G-protein coupled receptor signaling pathway, coupled to cyclic nucleotide second messenger	positive regulation of cAMP metabolic process (term-term) G-protein coupled receptor signaling pathway, coupled to cyclic nucleotide second messenger	GO:0030816 (term-term) GO:0007187
34635	71634	0.79602	positive regulation of cAMP metabolic process (term-term) adenylate cyclase-modulating G-protein coupled receptor signaling pathway	positive regulation of cAMP metabolic process (term-term) adenylate cyclase-modulating G-protein coupled receptor signaling pathway	GO:0030816 (term-term) GO:0007188
34636	71635	0.637168	positive regulation of cAMP metabolic process (term-term) adenylate cyclase-activating G-protein coupled receptor signaling pathway	positive regulation of cAMP metabolic process (term-term) adenylate cyclase-activating G-protein coupled receptor signaling pathway	GO:0030816 (term-term) GO:0007189
34637	71636	0.637168	positive regulation of cAMP metabolic process (term-term) activation of adenylate cyclase activity	positive regulation of cAMP metabolic process (term-term) activation of adenylate cyclase activity	GO:0030816 (term-term) GO:0007190
34638	71637	0.378788	positive regulation of cAMP metabolic process (term-term) blood circulation	positive regulation of cAMP metabolic process (term-term) blood circulation	GO:0030816 (term-term) GO:0008015
34639	71638	0.728477	positive regulation of cAMP metabolic process (term-term) nucleotide metabolic process	positive regulation of cAMP metabolic process (term-term) nucleotide metabolic process	GO:0030816 (term-term) GO:0009117
34640	71639	0.728477	positive regulation of cAMP metabolic process (term-term) purine ribonucleotide metabolic process	positive regulation of cAMP metabolic process (term-term) purine ribonucleotide metabolic process	GO:0030816 (term-term) GO:0009150
34641	71640	1	positive regulation of cAMP metabolic process (term-term) purine ribonucleotide biosynthetic process	positive regulation of cAMP metabolic process (term-term) purine ribonucleotide biosynthetic process	GO:0030816 (term-term) GO:0009152
34642	71641	1	positive regulation of cAMP metabolic process (term-term) nucleotide biosynthetic process	positive regulation of cAMP metabolic process (term-term) nucleotide biosynthetic process	GO:0030816 (term-term) GO:0009165
34643	71642	1	positive regulation of cAMP metabolic process (term-term) cyclic nucleotide metabolic process	positive regulation of cAMP metabolic process (term-term) cyclic nucleotide metabolic process	GO:0030816 (term-term) GO:0009187
34644	71643	1	positive regulation of cAMP metabolic process (term-term) cyclic nucleotide biosynthetic process	positive regulation of cAMP metabolic process (term-term) cyclic nucleotide biosynthetic process	GO:0030816 (term-term) GO:0009190
34645	71644	0.728477	positive regulation of cAMP metabolic process (term-term) ribonucleotide metabolic process	positive regulation of cAMP metabolic process (term-term) ribonucleotide metabolic process	GO:0030816 (term-term) GO:0009259
34646	71645	1	positive regulation of cAMP metabolic process (term-term) ribonucleotide biosynthetic process	positive regulation of cAMP metabolic process (term-term) ribonucleotide biosynthetic process	GO:0030816 (term-term) GO:0009260
34647	71646	0.682171	positive regulation of cAMP metabolic process (term-term) positive regulation of biosynthetic process	positive regulation of cAMP metabolic process (term-term) positive regulation of biosynthetic process	GO:0030816 (term-term) GO:0009891
34648	71647	0.378788	positive regulation of cAMP metabolic process (term-term) positive regulation of signal transduction	positive regulation of cAMP metabolic process (term-term) positive regulation of signal transduction	GO:0030816 (term-term) GO:0009967
34649	71648	0.682171	positive regulation of cAMP metabolic process (term-term) positive regulation of phosphorus metabolic process	positive regulation of cAMP metabolic process (term-term) positive regulation of phosphorus metabolic process	GO:0030816 (term-term) GO:0010562
34650	71649	0.638083	positive regulation of cAMP metabolic process (term-term) regulation of phosphate metabolic process	positive regulation of cAMP metabolic process (term-term) regulation of phosphate metabolic process	GO:0030816 (term-term) GO:0019220
34651	71650	0.555957	positive regulation of cAMP metabolic process (term-term) organophosphate metabolic process	positive regulation of cAMP metabolic process (term-term) organophosphate metabolic process	GO:0030816 (term-term) GO:0019637
34652	71651	0.728477	positive regulation of cAMP metabolic process (term-term) ribose phosphate metabolic process	positive regulation of cAMP metabolic process (term-term) ribose phosphate metabolic process	GO:0030816 (term-term) GO:0019693
34653	71652	1	positive regulation of cAMP metabolic process (term-term) regulation of cyclic nucleotide metabolic process	positive regulation of cAMP metabolic process (term-term) regulation of cyclic nucleotide metabolic process	GO:0030816 (term-term) GO:0030799
34654	71653	1	positive regulation of cAMP metabolic process (term-term) positive regulation of cyclic nucleotide metabolic process	positive regulation of cAMP metabolic process (term-term) positive regulation of cyclic nucleotide metabolic process	GO:0030816 (term-term) GO:0030801
34655	71654	1	positive regulation of cAMP metabolic process (term-term) regulation of cyclic nucleotide biosynthetic process	positive regulation of cAMP metabolic process (term-term) regulation of cyclic nucleotide biosynthetic process	GO:0030816 (term-term) GO:0030802
34656	71655	1	positive regulation of cAMP metabolic process (term-term) positive regulation of cyclic nucleotide biosynthetic process	positive regulation of cAMP metabolic process (term-term) positive regulation of cyclic nucleotide biosynthetic process	GO:0030816 (term-term) GO:0030804
34657	71656	1	positive regulation of cAMP metabolic process (term-term) regulation of nucleotide biosynthetic process	positive regulation of cAMP metabolic process (term-term) regulation of nucleotide biosynthetic process	GO:0030816 (term-term) GO:0030808
34658	71657	1	positive regulation of cAMP metabolic process (term-term) positive regulation of nucleotide biosynthetic process	positive regulation of cAMP metabolic process (term-term) positive regulation of nucleotide biosynthetic process	GO:0030816 (term-term) GO:0030810
34659	71658	1	positive regulation of cAMP metabolic process (term-term) regulation of cAMP metabolic process	positive regulation of cAMP metabolic process (term-term) regulation of cAMP metabolic process	GO:0030816 (term-term) GO:0030814
34660	71660	0.399267	regulation of cAMP biosynthetic process (term-term) response to dietary excess	regulation of cAMP biosynthetic process (term-term) response to dietary excess	GO:0030817 (term-term) GO:0002021
34661	71661	0.378788	regulation of cAMP biosynthetic process (term-term) circulatory system process	regulation of cAMP biosynthetic process (term-term) circulatory system process	GO:0030817 (term-term) GO:0003013
34662	71662	0.38806	regulation of cAMP biosynthetic process (term-term) vascular process in circulatory system	regulation of cAMP biosynthetic process (term-term) vascular process in circulatory system	GO:0030817 (term-term) GO:0003018
34663	71663	0.939617	regulation of cAMP biosynthetic process (term-term) regulation of nucleotide metabolic process	regulation of cAMP biosynthetic process (term-term) regulation of nucleotide metabolic process	GO:0030817 (term-term) GO:0006140
34664	71664	0.728477	regulation of cAMP biosynthetic process (term-term) purine nucleotide metabolic process	regulation of cAMP biosynthetic process (term-term) purine nucleotide metabolic process	GO:0030817 (term-term) GO:0006163
34665	71665	1	regulation of cAMP biosynthetic process (term-term) purine nucleotide biosynthetic process	regulation of cAMP biosynthetic process (term-term) purine nucleotide biosynthetic process	GO:0030817 (term-term) GO:0006164
34666	71666	1	regulation of cAMP biosynthetic process (term-term) cAMP biosynthetic process	regulation of cAMP biosynthetic process (term-term) cAMP biosynthetic process	GO:0030817 (term-term) GO:0006171
34667	71667	0.728477	regulation of cAMP biosynthetic process (term-term) nucleoside phosphate metabolic process	regulation of cAMP biosynthetic process (term-term) nucleoside phosphate metabolic process	GO:0030817 (term-term) GO:0006753
34668	71668	0.939617	regulation of cAMP biosynthetic process (term-term) G-protein coupled receptor signaling pathway	regulation of cAMP biosynthetic process (term-term) G-protein coupled receptor signaling pathway	GO:0030817 (term-term) GO:0007186
34669	71669	1	regulation of cAMP biosynthetic process (term-term) G-protein coupled receptor signaling pathway, coupled to cyclic nucleotide second messenger	regulation of cAMP biosynthetic process (term-term) G-protein coupled receptor signaling pathway, coupled to cyclic nucleotide second messenger	GO:0030817 (term-term) GO:0007187
34670	71670	0.79602	regulation of cAMP biosynthetic process (term-term) adenylate cyclase-modulating G-protein coupled receptor signaling pathway	regulation of cAMP biosynthetic process (term-term) adenylate cyclase-modulating G-protein coupled receptor signaling pathway	GO:0030817 (term-term) GO:0007188
34671	71671	0.637168	regulation of cAMP biosynthetic process (term-term) adenylate cyclase-activating G-protein coupled receptor signaling pathway	regulation of cAMP biosynthetic process (term-term) adenylate cyclase-activating G-protein coupled receptor signaling pathway	GO:0030817 (term-term) GO:0007189
34672	71672	0.637168	regulation of cAMP biosynthetic process (term-term) activation of adenylate cyclase activity	regulation of cAMP biosynthetic process (term-term) activation of adenylate cyclase activity	GO:0030817 (term-term) GO:0007190
34673	71673	0.378788	regulation of cAMP biosynthetic process (term-term) blood circulation	regulation of cAMP biosynthetic process (term-term) blood circulation	GO:0030817 (term-term) GO:0008015
34674	71674	0.728477	regulation of cAMP biosynthetic process (term-term) nucleotide metabolic process	regulation of cAMP biosynthetic process (term-term) nucleotide metabolic process	GO:0030817 (term-term) GO:0009117
34675	71675	0.728477	regulation of cAMP biosynthetic process (term-term) purine ribonucleotide metabolic process	regulation of cAMP biosynthetic process (term-term) purine ribonucleotide metabolic process	GO:0030817 (term-term) GO:0009150
34676	71676	1	regulation of cAMP biosynthetic process (term-term) purine ribonucleotide biosynthetic process	regulation of cAMP biosynthetic process (term-term) purine ribonucleotide biosynthetic process	GO:0030817 (term-term) GO:0009152
34677	71677	1	regulation of cAMP biosynthetic process (term-term) nucleotide biosynthetic process	regulation of cAMP biosynthetic process (term-term) nucleotide biosynthetic process	GO:0030817 (term-term) GO:0009165
34678	71678	1	regulation of cAMP biosynthetic process (term-term) cyclic nucleotide metabolic process	regulation of cAMP biosynthetic process (term-term) cyclic nucleotide metabolic process	GO:0030817 (term-term) GO:0009187
34679	71679	1	regulation of cAMP biosynthetic process (term-term) cyclic nucleotide biosynthetic process	regulation of cAMP biosynthetic process (term-term) cyclic nucleotide biosynthetic process	GO:0030817 (term-term) GO:0009190
34680	71680	0.728477	regulation of cAMP biosynthetic process (term-term) ribonucleotide metabolic process	regulation of cAMP biosynthetic process (term-term) ribonucleotide metabolic process	GO:0030817 (term-term) GO:0009259
34681	71681	1	regulation of cAMP biosynthetic process (term-term) ribonucleotide biosynthetic process	regulation of cAMP biosynthetic process (term-term) ribonucleotide biosynthetic process	GO:0030817 (term-term) GO:0009260
34682	71682	0.682171	regulation of cAMP biosynthetic process (term-term) positive regulation of biosynthetic process	regulation of cAMP biosynthetic process (term-term) positive regulation of biosynthetic process	GO:0030817 (term-term) GO:0009891
34683	71683	0.378788	regulation of cAMP biosynthetic process (term-term) positive regulation of signal transduction	regulation of cAMP biosynthetic process (term-term) positive regulation of signal transduction	GO:0030817 (term-term) GO:0009967
34684	71684	0.682171	regulation of cAMP biosynthetic process (term-term) positive regulation of phosphorus metabolic process	regulation of cAMP biosynthetic process (term-term) positive regulation of phosphorus metabolic process	GO:0030817 (term-term) GO:0010562
34685	71685	0.638083	regulation of cAMP biosynthetic process (term-term) regulation of phosphate metabolic process	regulation of cAMP biosynthetic process (term-term) regulation of phosphate metabolic process	GO:0030817 (term-term) GO:0019220
34686	71686	0.555957	regulation of cAMP biosynthetic process (term-term) organophosphate metabolic process	regulation of cAMP biosynthetic process (term-term) organophosphate metabolic process	GO:0030817 (term-term) GO:0019637
34687	71687	0.728477	regulation of cAMP biosynthetic process (term-term) ribose phosphate metabolic process	regulation of cAMP biosynthetic process (term-term) ribose phosphate metabolic process	GO:0030817 (term-term) GO:0019693
34688	71688	1	regulation of cAMP biosynthetic process (term-term) regulation of cyclic nucleotide metabolic process	regulation of cAMP biosynthetic process (term-term) regulation of cyclic nucleotide metabolic process	GO:0030817 (term-term) GO:0030799
34689	71689	1	regulation of cAMP biosynthetic process (term-term) positive regulation of cyclic nucleotide metabolic process	regulation of cAMP biosynthetic process (term-term) positive regulation of cyclic nucleotide metabolic process	GO:0030817 (term-term) GO:0030801
34690	71690	1	regulation of cAMP biosynthetic process (term-term) regulation of cyclic nucleotide biosynthetic process	regulation of cAMP biosynthetic process (term-term) regulation of cyclic nucleotide biosynthetic process	GO:0030817 (term-term) GO:0030802
34691	71691	1	regulation of cAMP biosynthetic process (term-term) positive regulation of cyclic nucleotide biosynthetic process	regulation of cAMP biosynthetic process (term-term) positive regulation of cyclic nucleotide biosynthetic process	GO:0030817 (term-term) GO:0030804
34692	71692	1	regulation of cAMP biosynthetic process (term-term) regulation of nucleotide biosynthetic process	regulation of cAMP biosynthetic process (term-term) regulation of nucleotide biosynthetic process	GO:0030817 (term-term) GO:0030808
34693	71693	1	regulation of cAMP biosynthetic process (term-term) positive regulation of nucleotide biosynthetic process	regulation of cAMP biosynthetic process (term-term) positive regulation of nucleotide biosynthetic process	GO:0030817 (term-term) GO:0030810
34694	71694	1	regulation of cAMP biosynthetic process (term-term) regulation of cAMP metabolic process	regulation of cAMP biosynthetic process (term-term) regulation of cAMP metabolic process	GO:0030817 (term-term) GO:0030814
34695	71695	1	regulation of cAMP biosynthetic process (term-term) positive regulation of cAMP metabolic process	regulation of cAMP biosynthetic process (term-term) positive regulation of cAMP metabolic process	GO:0030817 (term-term) GO:0030816
34696	71697	0.399267	positive regulation of cAMP biosynthetic process (term-term) response to dietary excess	positive regulation of cAMP biosynthetic process (term-term) response to dietary excess	GO:0030819 (term-term) GO:0002021
34697	71698	0.378788	positive regulation of cAMP biosynthetic process (term-term) circulatory system process	positive regulation of cAMP biosynthetic process (term-term) circulatory system process	GO:0030819 (term-term) GO:0003013
34698	71699	0.38806	positive regulation of cAMP biosynthetic process (term-term) vascular process in circulatory system	positive regulation of cAMP biosynthetic process (term-term) vascular process in circulatory system	GO:0030819 (term-term) GO:0003018
34699	71700	0.939617	positive regulation of cAMP biosynthetic process (term-term) regulation of nucleotide metabolic process	positive regulation of cAMP biosynthetic process (term-term) regulation of nucleotide metabolic process	GO:0030819 (term-term) GO:0006140
34700	71701	0.728477	positive regulation of cAMP biosynthetic process (term-term) purine nucleotide metabolic process	positive regulation of cAMP biosynthetic process (term-term) purine nucleotide metabolic process	GO:0030819 (term-term) GO:0006163
34701	71702	1	positive regulation of cAMP biosynthetic process (term-term) purine nucleotide biosynthetic process	positive regulation of cAMP biosynthetic process (term-term) purine nucleotide biosynthetic process	GO:0030819 (term-term) GO:0006164
34702	71703	1	positive regulation of cAMP biosynthetic process (term-term) cAMP biosynthetic process	positive regulation of cAMP biosynthetic process (term-term) cAMP biosynthetic process	GO:0030819 (term-term) GO:0006171
34703	71704	0.728477	positive regulation of cAMP biosynthetic process (term-term) nucleoside phosphate metabolic process	positive regulation of cAMP biosynthetic process (term-term) nucleoside phosphate metabolic process	GO:0030819 (term-term) GO:0006753
34704	71705	0.939617	positive regulation of cAMP biosynthetic process (term-term) G-protein coupled receptor signaling pathway	positive regulation of cAMP biosynthetic process (term-term) G-protein coupled receptor signaling pathway	GO:0030819 (term-term) GO:0007186
34705	71706	1	positive regulation of cAMP biosynthetic process (term-term) G-protein coupled receptor signaling pathway, coupled to cyclic nucleotide second messenger	positive regulation of cAMP biosynthetic process (term-term) G-protein coupled receptor signaling pathway, coupled to cyclic nucleotide second messenger	GO:0030819 (term-term) GO:0007187
34706	71707	0.79602	positive regulation of cAMP biosynthetic process (term-term) adenylate cyclase-modulating G-protein coupled receptor signaling pathway	positive regulation of cAMP biosynthetic process (term-term) adenylate cyclase-modulating G-protein coupled receptor signaling pathway	GO:0030819 (term-term) GO:0007188
34707	71708	0.637168	positive regulation of cAMP biosynthetic process (term-term) adenylate cyclase-activating G-protein coupled receptor signaling pathway	positive regulation of cAMP biosynthetic process (term-term) adenylate cyclase-activating G-protein coupled receptor signaling pathway	GO:0030819 (term-term) GO:0007189
34708	71709	0.637168	positive regulation of cAMP biosynthetic process (term-term) activation of adenylate cyclase activity	positive regulation of cAMP biosynthetic process (term-term) activation of adenylate cyclase activity	GO:0030819 (term-term) GO:0007190
34709	71710	0.378788	positive regulation of cAMP biosynthetic process (term-term) blood circulation	positive regulation of cAMP biosynthetic process (term-term) blood circulation	GO:0030819 (term-term) GO:0008015
34710	71711	0.728477	positive regulation of cAMP biosynthetic process (term-term) nucleotide metabolic process	positive regulation of cAMP biosynthetic process (term-term) nucleotide metabolic process	GO:0030819 (term-term) GO:0009117
34711	71712	0.728477	positive regulation of cAMP biosynthetic process (term-term) purine ribonucleotide metabolic process	positive regulation of cAMP biosynthetic process (term-term) purine ribonucleotide metabolic process	GO:0030819 (term-term) GO:0009150
34712	71713	1	positive regulation of cAMP biosynthetic process (term-term) purine ribonucleotide biosynthetic process	positive regulation of cAMP biosynthetic process (term-term) purine ribonucleotide biosynthetic process	GO:0030819 (term-term) GO:0009152
34713	71714	1	positive regulation of cAMP biosynthetic process (term-term) nucleotide biosynthetic process	positive regulation of cAMP biosynthetic process (term-term) nucleotide biosynthetic process	GO:0030819 (term-term) GO:0009165
34714	71715	1	positive regulation of cAMP biosynthetic process (term-term) cyclic nucleotide metabolic process	positive regulation of cAMP biosynthetic process (term-term) cyclic nucleotide metabolic process	GO:0030819 (term-term) GO:0009187
34715	71716	1	positive regulation of cAMP biosynthetic process (term-term) cyclic nucleotide biosynthetic process	positive regulation of cAMP biosynthetic process (term-term) cyclic nucleotide biosynthetic process	GO:0030819 (term-term) GO:0009190
34716	71717	0.728477	positive regulation of cAMP biosynthetic process (term-term) ribonucleotide metabolic process	positive regulation of cAMP biosynthetic process (term-term) ribonucleotide metabolic process	GO:0030819 (term-term) GO:0009259
34717	71718	1	positive regulation of cAMP biosynthetic process (term-term) ribonucleotide biosynthetic process	positive regulation of cAMP biosynthetic process (term-term) ribonucleotide biosynthetic process	GO:0030819 (term-term) GO:0009260
34718	71719	0.682171	positive regulation of cAMP biosynthetic process (term-term) positive regulation of biosynthetic process	positive regulation of cAMP biosynthetic process (term-term) positive regulation of biosynthetic process	GO:0030819 (term-term) GO:0009891
34719	71720	0.378788	positive regulation of cAMP biosynthetic process (term-term) positive regulation of signal transduction	positive regulation of cAMP biosynthetic process (term-term) positive regulation of signal transduction	GO:0030819 (term-term) GO:0009967
34720	71721	0.682171	positive regulation of cAMP biosynthetic process (term-term) positive regulation of phosphorus metabolic process	positive regulation of cAMP biosynthetic process (term-term) positive regulation of phosphorus metabolic process	GO:0030819 (term-term) GO:0010562
34721	71722	0.638083	positive regulation of cAMP biosynthetic process (term-term) regulation of phosphate metabolic process	positive regulation of cAMP biosynthetic process (term-term) regulation of phosphate metabolic process	GO:0030819 (term-term) GO:0019220
34722	71723	0.555957	positive regulation of cAMP biosynthetic process (term-term) organophosphate metabolic process	positive regulation of cAMP biosynthetic process (term-term) organophosphate metabolic process	GO:0030819 (term-term) GO:0019637
34723	71724	0.728477	positive regulation of cAMP biosynthetic process (term-term) ribose phosphate metabolic process	positive regulation of cAMP biosynthetic process (term-term) ribose phosphate metabolic process	GO:0030819 (term-term) GO:0019693
34724	71725	1	positive regulation of cAMP biosynthetic process (term-term) regulation of cyclic nucleotide metabolic process	positive regulation of cAMP biosynthetic process (term-term) regulation of cyclic nucleotide metabolic process	GO:0030819 (term-term) GO:0030799
34725	71726	1	positive regulation of cAMP biosynthetic process (term-term) positive regulation of cyclic nucleotide metabolic process	positive regulation of cAMP biosynthetic process (term-term) positive regulation of cyclic nucleotide metabolic process	GO:0030819 (term-term) GO:0030801
34726	71727	1	positive regulation of cAMP biosynthetic process (term-term) regulation of cyclic nucleotide biosynthetic process	positive regulation of cAMP biosynthetic process (term-term) regulation of cyclic nucleotide biosynthetic process	GO:0030819 (term-term) GO:0030802
34727	71728	1	positive regulation of cAMP biosynthetic process (term-term) positive regulation of cyclic nucleotide biosynthetic process	positive regulation of cAMP biosynthetic process (term-term) positive regulation of cyclic nucleotide biosynthetic process	GO:0030819 (term-term) GO:0030804
34728	71729	1	positive regulation of cAMP biosynthetic process (term-term) regulation of nucleotide biosynthetic process	positive regulation of cAMP biosynthetic process (term-term) regulation of nucleotide biosynthetic process	GO:0030819 (term-term) GO:0030808
34729	71730	1	positive regulation of cAMP biosynthetic process (term-term) positive regulation of nucleotide biosynthetic process	positive regulation of cAMP biosynthetic process (term-term) positive regulation of nucleotide biosynthetic process	GO:0030819 (term-term) GO:0030810
34730	71731	1	positive regulation of cAMP biosynthetic process (term-term) regulation of cAMP metabolic process	positive regulation of cAMP biosynthetic process (term-term) regulation of cAMP metabolic process	GO:0030819 (term-term) GO:0030814
34731	71732	1	positive regulation of cAMP biosynthetic process (term-term) positive regulation of cAMP metabolic process	positive regulation of cAMP biosynthetic process (term-term) positive regulation of cAMP metabolic process	GO:0030819 (term-term) GO:0030816
34732	71733	1	positive regulation of cAMP biosynthetic process (term-term) regulation of cAMP biosynthetic process	positive regulation of cAMP biosynthetic process (term-term) regulation of cAMP biosynthetic process	GO:0030819 (term-term) GO:0030817
34733	71735	0.313808	regulation of cyclase activity (term-term) MAPK cascade	regulation of cyclase activity (term-term) MAPK cascade	GO:0031279 (term-term) GO:0000165
34734	71736	0.475703	regulation of cyclase activity (term-term) response to dietary excess	regulation of cyclase activity (term-term) response to dietary excess	GO:0031279 (term-term) GO:0002021
34735	71737	0.492035	regulation of cyclase activity (term-term) circulatory system process	regulation of cyclase activity (term-term) circulatory system process	GO:0031279 (term-term) GO:0003013
34736	71738	0.656904	regulation of cyclase activity (term-term) vascular process in circulatory system	regulation of cyclase activity (term-term) vascular process in circulatory system	GO:0031279 (term-term) GO:0003018
34737	71739	0.585859	regulation of cyclase activity (term-term) regulation of nucleotide metabolic process	regulation of cyclase activity (term-term) regulation of nucleotide metabolic process	GO:0031279 (term-term) GO:0006140
34738	71740	0.422535	regulation of cyclase activity (term-term) purine nucleotide metabolic process	regulation of cyclase activity (term-term) purine nucleotide metabolic process	GO:0031279 (term-term) GO:0006163
34739	71741	0.637168	regulation of cyclase activity (term-term) purine nucleotide biosynthetic process	regulation of cyclase activity (term-term) purine nucleotide biosynthetic process	GO:0031279 (term-term) GO:0006164
34740	71742	0.637168	regulation of cyclase activity (term-term) cAMP biosynthetic process	regulation of cyclase activity (term-term) cAMP biosynthetic process	GO:0031279 (term-term) GO:0006171
34741	71743	0.422535	regulation of cyclase activity (term-term) nucleoside phosphate metabolic process	regulation of cyclase activity (term-term) nucleoside phosphate metabolic process	GO:0031279 (term-term) GO:0006753
34742	71744	0.433925	regulation of cyclase activity (term-term) endocytosis	regulation of cyclase activity (term-term) endocytosis	GO:0031279 (term-term) GO:0006897
34743	71745	0.360802	regulation of cyclase activity (term-term) receptor-mediated endocytosis	regulation of cyclase activity (term-term) receptor-mediated endocytosis	GO:0031279 (term-term) GO:0006898
34744	71746	0.585859	regulation of cyclase activity (term-term) G-protein coupled receptor signaling pathway	regulation of cyclase activity (term-term) G-protein coupled receptor signaling pathway	GO:0031279 (term-term) GO:0007186
34745	71747	0.637168	regulation of cyclase activity (term-term) G-protein coupled receptor signaling pathway, coupled to cyclic nucleotide second messenger	regulation of cyclase activity (term-term) G-protein coupled receptor signaling pathway, coupled to cyclic nucleotide second messenger	GO:0031279 (term-term) GO:0007187
34746	71748	0.828452	regulation of cyclase activity (term-term) adenylate cyclase-modulating G-protein coupled receptor signaling pathway	regulation of cyclase activity (term-term) adenylate cyclase-modulating G-protein coupled receptor signaling pathway	GO:0031279 (term-term) GO:0007188
34747	71749	1	regulation of cyclase activity (term-term) adenylate cyclase-activating G-protein coupled receptor signaling pathway	regulation of cyclase activity (term-term) adenylate cyclase-activating G-protein coupled receptor signaling pathway	GO:0031279 (term-term) GO:0007189
34748	71750	1	regulation of cyclase activity (term-term) activation of adenylate cyclase activity	regulation of cyclase activity (term-term) activation of adenylate cyclase activity	GO:0031279 (term-term) GO:0007190
34749	71751	0.492035	regulation of cyclase activity (term-term) blood circulation	regulation of cyclase activity (term-term) blood circulation	GO:0031279 (term-term) GO:0008015
34750	71752	0.360802	regulation of cyclase activity (term-term) regulation of blood pressure	regulation of cyclase activity (term-term) regulation of blood pressure	GO:0031279 (term-term) GO:0008217
34751	71753	0.422535	regulation of cyclase activity (term-term) nucleotide metabolic process	regulation of cyclase activity (term-term) nucleotide metabolic process	GO:0031279 (term-term) GO:0009117
34752	71754	0.422535	regulation of cyclase activity (term-term) purine ribonucleotide metabolic process	regulation of cyclase activity (term-term) purine ribonucleotide metabolic process	GO:0031279 (term-term) GO:0009150
34753	71755	0.637168	regulation of cyclase activity (term-term) purine ribonucleotide biosynthetic process	regulation of cyclase activity (term-term) purine ribonucleotide biosynthetic process	GO:0031279 (term-term) GO:0009152
34754	71756	0.637168	regulation of cyclase activity (term-term) nucleotide biosynthetic process	regulation of cyclase activity (term-term) nucleotide biosynthetic process	GO:0031279 (term-term) GO:0009165
34755	71757	0.637168	regulation of cyclase activity (term-term) cyclic nucleotide metabolic process	regulation of cyclase activity (term-term) cyclic nucleotide metabolic process	GO:0031279 (term-term) GO:0009187
34756	71758	0.637168	regulation of cyclase activity (term-term) cyclic nucleotide biosynthetic process	regulation of cyclase activity (term-term) cyclic nucleotide biosynthetic process	GO:0031279 (term-term) GO:0009190
34757	71759	0.422535	regulation of cyclase activity (term-term) ribonucleotide metabolic process	regulation of cyclase activity (term-term) ribonucleotide metabolic process	GO:0031279 (term-term) GO:0009259
34758	71760	0.637168	regulation of cyclase activity (term-term) ribonucleotide biosynthetic process	regulation of cyclase activity (term-term) ribonucleotide biosynthetic process	GO:0031279 (term-term) GO:0009260
34759	71761	0.475703	regulation of cyclase activity (term-term) response to temperature stimulus	regulation of cyclase activity (term-term) response to temperature stimulus	GO:0031279 (term-term) GO:0009266
34760	71762	0.475703	regulation of cyclase activity (term-term) response to cold	regulation of cyclase activity (term-term) response to cold	GO:0031279 (term-term) GO:0009409
34761	71763	0.389716	regulation of cyclase activity (term-term) positive regulation of biosynthetic process	regulation of cyclase activity (term-term) positive regulation of biosynthetic process	GO:0031279 (term-term) GO:0009891
34762	71764	0.492035	regulation of cyclase activity (term-term) positive regulation of signal transduction	regulation of cyclase activity (term-term) positive regulation of signal transduction	GO:0031279 (term-term) GO:0009967
34763	71765	0.389716	regulation of cyclase activity (term-term) positive regulation of phosphorus metabolic process	regulation of cyclase activity (term-term) positive regulation of phosphorus metabolic process	GO:0031279 (term-term) GO:0010562
34764	71766	0.407705	regulation of cyclase activity (term-term) vesicle-mediated transport	regulation of cyclase activity (term-term) vesicle-mediated transport	GO:0031279 (term-term) GO:0016192
34765	71767	0.359375	regulation of cyclase activity (term-term) regulation of phosphate metabolic process	regulation of cyclase activity (term-term) regulation of phosphate metabolic process	GO:0031279 (term-term) GO:0019220
34766	71768	0.305085	regulation of cyclase activity (term-term) organophosphate metabolic process	regulation of cyclase activity (term-term) organophosphate metabolic process	GO:0031279 (term-term) GO:0019637
34767	71769	0.422535	regulation of cyclase activity (term-term) ribose phosphate metabolic process	regulation of cyclase activity (term-term) ribose phosphate metabolic process	GO:0031279 (term-term) GO:0019693
34768	71770	0.313808	regulation of cyclase activity (term-term) signal transduction by phosphorylation	regulation of cyclase activity (term-term) signal transduction by phosphorylation	GO:0031279 (term-term) GO:0023014
34769	71771	0.637168	regulation of cyclase activity (term-term) regulation of cyclic nucleotide metabolic process	regulation of cyclase activity (term-term) regulation of cyclic nucleotide metabolic process	GO:0031279 (term-term) GO:0030799
34770	71772	0.637168	regulation of cyclase activity (term-term) positive regulation of cyclic nucleotide metabolic process	regulation of cyclase activity (term-term) positive regulation of cyclic nucleotide metabolic process	GO:0031279 (term-term) GO:0030801
34771	71773	0.637168	regulation of cyclase activity (term-term) regulation of cyclic nucleotide biosynthetic process	regulation of cyclase activity (term-term) regulation of cyclic nucleotide biosynthetic process	GO:0031279 (term-term) GO:0030802
34772	71774	0.637168	regulation of cyclase activity (term-term) positive regulation of cyclic nucleotide biosynthetic process	regulation of cyclase activity (term-term) positive regulation of cyclic nucleotide biosynthetic process	GO:0031279 (term-term) GO:0030804
34773	71775	0.637168	regulation of cyclase activity (term-term) regulation of nucleotide biosynthetic process	regulation of cyclase activity (term-term) regulation of nucleotide biosynthetic process	GO:0031279 (term-term) GO:0030808
34774	71776	0.637168	regulation of cyclase activity (term-term) positive regulation of nucleotide biosynthetic process	regulation of cyclase activity (term-term) positive regulation of nucleotide biosynthetic process	GO:0031279 (term-term) GO:0030810
34775	71777	0.637168	regulation of cyclase activity (term-term) regulation of cAMP metabolic process	regulation of cyclase activity (term-term) regulation of cAMP metabolic process	GO:0031279 (term-term) GO:0030814
34776	71778	0.637168	regulation of cyclase activity (term-term) positive regulation of cAMP metabolic process	regulation of cyclase activity (term-term) positive regulation of cAMP metabolic process	GO:0031279 (term-term) GO:0030816
34777	71779	0.637168	regulation of cyclase activity (term-term) regulation of cAMP biosynthetic process	regulation of cyclase activity (term-term) regulation of cAMP biosynthetic process	GO:0031279 (term-term) GO:0030817
34778	71780	0.637168	regulation of cyclase activity (term-term) positive regulation of cAMP biosynthetic process	regulation of cyclase activity (term-term) positive regulation of cAMP biosynthetic process	GO:0031279 (term-term) GO:0030819
34779	71782	0.313808	positive regulation of cyclase activity (term-term) MAPK cascade	positive regulation of cyclase activity (term-term) MAPK cascade	GO:0031281 (term-term) GO:0000165
34780	71783	0.475703	positive regulation of cyclase activity (term-term) response to dietary excess	positive regulation of cyclase activity (term-term) response to dietary excess	GO:0031281 (term-term) GO:0002021
34781	71784	0.492035	positive regulation of cyclase activity (term-term) circulatory system process	positive regulation of cyclase activity (term-term) circulatory system process	GO:0031281 (term-term) GO:0003013
34782	71785	0.656904	positive regulation of cyclase activity (term-term) vascular process in circulatory system	positive regulation of cyclase activity (term-term) vascular process in circulatory system	GO:0031281 (term-term) GO:0003018
34783	71786	0.585859	positive regulation of cyclase activity (term-term) regulation of nucleotide metabolic process	positive regulation of cyclase activity (term-term) regulation of nucleotide metabolic process	GO:0031281 (term-term) GO:0006140
34784	71787	0.422535	positive regulation of cyclase activity (term-term) purine nucleotide metabolic process	positive regulation of cyclase activity (term-term) purine nucleotide metabolic process	GO:0031281 (term-term) GO:0006163
34785	71788	0.637168	positive regulation of cyclase activity (term-term) purine nucleotide biosynthetic process	positive regulation of cyclase activity (term-term) purine nucleotide biosynthetic process	GO:0031281 (term-term) GO:0006164
34786	71789	0.637168	positive regulation of cyclase activity (term-term) cAMP biosynthetic process	positive regulation of cyclase activity (term-term) cAMP biosynthetic process	GO:0031281 (term-term) GO:0006171
34787	71790	0.422535	positive regulation of cyclase activity (term-term) nucleoside phosphate metabolic process	positive regulation of cyclase activity (term-term) nucleoside phosphate metabolic process	GO:0031281 (term-term) GO:0006753
34788	71791	0.433925	positive regulation of cyclase activity (term-term) endocytosis	positive regulation of cyclase activity (term-term) endocytosis	GO:0031281 (term-term) GO:0006897
34789	71792	0.360802	positive regulation of cyclase activity (term-term) receptor-mediated endocytosis	positive regulation of cyclase activity (term-term) receptor-mediated endocytosis	GO:0031281 (term-term) GO:0006898
34790	71793	0.585859	positive regulation of cyclase activity (term-term) G-protein coupled receptor signaling pathway	positive regulation of cyclase activity (term-term) G-protein coupled receptor signaling pathway	GO:0031281 (term-term) GO:0007186
34791	71794	0.637168	positive regulation of cyclase activity (term-term) G-protein coupled receptor signaling pathway, coupled to cyclic nucleotide second messenger	positive regulation of cyclase activity (term-term) G-protein coupled receptor signaling pathway, coupled to cyclic nucleotide second messenger	GO:0031281 (term-term) GO:0007187
34792	71795	0.828452	positive regulation of cyclase activity (term-term) adenylate cyclase-modulating G-protein coupled receptor signaling pathway	positive regulation of cyclase activity (term-term) adenylate cyclase-modulating G-protein coupled receptor signaling pathway	GO:0031281 (term-term) GO:0007188
34793	71796	1	positive regulation of cyclase activity (term-term) adenylate cyclase-activating G-protein coupled receptor signaling pathway	positive regulation of cyclase activity (term-term) adenylate cyclase-activating G-protein coupled receptor signaling pathway	GO:0031281 (term-term) GO:0007189
34794	71797	1	positive regulation of cyclase activity (term-term) activation of adenylate cyclase activity	positive regulation of cyclase activity (term-term) activation of adenylate cyclase activity	GO:0031281 (term-term) GO:0007190
34795	71798	0.492035	positive regulation of cyclase activity (term-term) blood circulation	positive regulation of cyclase activity (term-term) blood circulation	GO:0031281 (term-term) GO:0008015
34796	71799	0.360802	positive regulation of cyclase activity (term-term) regulation of blood pressure	positive regulation of cyclase activity (term-term) regulation of blood pressure	GO:0031281 (term-term) GO:0008217
34797	71800	0.422535	positive regulation of cyclase activity (term-term) nucleotide metabolic process	positive regulation of cyclase activity (term-term) nucleotide metabolic process	GO:0031281 (term-term) GO:0009117
34798	71801	0.422535	positive regulation of cyclase activity (term-term) purine ribonucleotide metabolic process	positive regulation of cyclase activity (term-term) purine ribonucleotide metabolic process	GO:0031281 (term-term) GO:0009150
34799	71802	0.637168	positive regulation of cyclase activity (term-term) purine ribonucleotide biosynthetic process	positive regulation of cyclase activity (term-term) purine ribonucleotide biosynthetic process	GO:0031281 (term-term) GO:0009152
34800	71803	0.637168	positive regulation of cyclase activity (term-term) nucleotide biosynthetic process	positive regulation of cyclase activity (term-term) nucleotide biosynthetic process	GO:0031281 (term-term) GO:0009165
34801	71804	0.637168	positive regulation of cyclase activity (term-term) cyclic nucleotide metabolic process	positive regulation of cyclase activity (term-term) cyclic nucleotide metabolic process	GO:0031281 (term-term) GO:0009187
34802	71805	0.637168	positive regulation of cyclase activity (term-term) cyclic nucleotide biosynthetic process	positive regulation of cyclase activity (term-term) cyclic nucleotide biosynthetic process	GO:0031281 (term-term) GO:0009190
34803	71806	0.422535	positive regulation of cyclase activity (term-term) ribonucleotide metabolic process	positive regulation of cyclase activity (term-term) ribonucleotide metabolic process	GO:0031281 (term-term) GO:0009259
34804	71807	0.637168	positive regulation of cyclase activity (term-term) ribonucleotide biosynthetic process	positive regulation of cyclase activity (term-term) ribonucleotide biosynthetic process	GO:0031281 (term-term) GO:0009260
34805	71808	0.475703	positive regulation of cyclase activity (term-term) response to temperature stimulus	positive regulation of cyclase activity (term-term) response to temperature stimulus	GO:0031281 (term-term) GO:0009266
34806	71809	0.475703	positive regulation of cyclase activity (term-term) response to cold	positive regulation of cyclase activity (term-term) response to cold	GO:0031281 (term-term) GO:0009409
34807	71810	0.389716	positive regulation of cyclase activity (term-term) positive regulation of biosynthetic process	positive regulation of cyclase activity (term-term) positive regulation of biosynthetic process	GO:0031281 (term-term) GO:0009891
34808	71811	0.492035	positive regulation of cyclase activity (term-term) positive regulation of signal transduction	positive regulation of cyclase activity (term-term) positive regulation of signal transduction	GO:0031281 (term-term) GO:0009967
34809	71812	0.389716	positive regulation of cyclase activity (term-term) positive regulation of phosphorus metabolic process	positive regulation of cyclase activity (term-term) positive regulation of phosphorus metabolic process	GO:0031281 (term-term) GO:0010562
34810	71813	0.407705	positive regulation of cyclase activity (term-term) vesicle-mediated transport	positive regulation of cyclase activity (term-term) vesicle-mediated transport	GO:0031281 (term-term) GO:0016192
34811	71814	0.359375	positive regulation of cyclase activity (term-term) regulation of phosphate metabolic process	positive regulation of cyclase activity (term-term) regulation of phosphate metabolic process	GO:0031281 (term-term) GO:0019220
34812	71815	0.305085	positive regulation of cyclase activity (term-term) organophosphate metabolic process	positive regulation of cyclase activity (term-term) organophosphate metabolic process	GO:0031281 (term-term) GO:0019637
34813	71816	0.422535	positive regulation of cyclase activity (term-term) ribose phosphate metabolic process	positive regulation of cyclase activity (term-term) ribose phosphate metabolic process	GO:0031281 (term-term) GO:0019693
34814	71817	0.313808	positive regulation of cyclase activity (term-term) signal transduction by phosphorylation	positive regulation of cyclase activity (term-term) signal transduction by phosphorylation	GO:0031281 (term-term) GO:0023014
34815	71818	0.637168	positive regulation of cyclase activity (term-term) regulation of cyclic nucleotide metabolic process	positive regulation of cyclase activity (term-term) regulation of cyclic nucleotide metabolic process	GO:0031281 (term-term) GO:0030799
34816	71819	0.637168	positive regulation of cyclase activity (term-term) positive regulation of cyclic nucleotide metabolic process	positive regulation of cyclase activity (term-term) positive regulation of cyclic nucleotide metabolic process	GO:0031281 (term-term) GO:0030801
34817	71820	0.637168	positive regulation of cyclase activity (term-term) regulation of cyclic nucleotide biosynthetic process	positive regulation of cyclase activity (term-term) regulation of cyclic nucleotide biosynthetic process	GO:0031281 (term-term) GO:0030802
34818	71821	0.637168	positive regulation of cyclase activity (term-term) positive regulation of cyclic nucleotide biosynthetic process	positive regulation of cyclase activity (term-term) positive regulation of cyclic nucleotide biosynthetic process	GO:0031281 (term-term) GO:0030804
34819	71822	0.637168	positive regulation of cyclase activity (term-term) regulation of nucleotide biosynthetic process	positive regulation of cyclase activity (term-term) regulation of nucleotide biosynthetic process	GO:0031281 (term-term) GO:0030808
34820	71823	0.637168	positive regulation of cyclase activity (term-term) positive regulation of nucleotide biosynthetic process	positive regulation of cyclase activity (term-term) positive regulation of nucleotide biosynthetic process	GO:0031281 (term-term) GO:0030810
34821	71824	0.637168	positive regulation of cyclase activity (term-term) regulation of cAMP metabolic process	positive regulation of cyclase activity (term-term) regulation of cAMP metabolic process	GO:0031281 (term-term) GO:0030814
34822	71825	0.637168	positive regulation of cyclase activity (term-term) positive regulation of cAMP metabolic process	positive regulation of cyclase activity (term-term) positive regulation of cAMP metabolic process	GO:0031281 (term-term) GO:0030816
34823	71826	0.637168	positive regulation of cyclase activity (term-term) regulation of cAMP biosynthetic process	positive regulation of cyclase activity (term-term) regulation of cAMP biosynthetic process	GO:0031281 (term-term) GO:0030817
34824	71827	0.637168	positive regulation of cyclase activity (term-term) positive regulation of cAMP biosynthetic process	positive regulation of cyclase activity (term-term) positive regulation of cAMP biosynthetic process	GO:0031281 (term-term) GO:0030819
34825	71828	1	positive regulation of cyclase activity (term-term) regulation of cyclase activity	positive regulation of cyclase activity (term-term) regulation of cyclase activity	GO:0031281 (term-term) GO:0031279
34826	71830	0.470284	positive regulation of cellular biosynthetic process (term-term) circulatory system process	positive regulation of cellular biosynthetic process (term-term) circulatory system process	GO:0031328 (term-term) GO:0003013
34827	71831	0.401062	positive regulation of cellular biosynthetic process (term-term) vascular process in circulatory system	positive regulation of cellular biosynthetic process (term-term) vascular process in circulatory system	GO:0031328 (term-term) GO:0003018
34828	71832	0.632522	positive regulation of cellular biosynthetic process (term-term) regulation of nucleotide metabolic process	positive regulation of cellular biosynthetic process (term-term) regulation of nucleotide metabolic process	GO:0031328 (term-term) GO:0006140
34829	71833	0.543881	positive regulation of cellular biosynthetic process (term-term) purine nucleotide metabolic process	positive regulation of cellular biosynthetic process (term-term) purine nucleotide metabolic process	GO:0031328 (term-term) GO:0006163
34830	71834	0.682171	positive regulation of cellular biosynthetic process (term-term) purine nucleotide biosynthetic process	positive regulation of cellular biosynthetic process (term-term) purine nucleotide biosynthetic process	GO:0031328 (term-term) GO:0006164
34831	71835	0.682171	positive regulation of cellular biosynthetic process (term-term) cAMP biosynthetic process	positive regulation of cellular biosynthetic process (term-term) cAMP biosynthetic process	GO:0031328 (term-term) GO:0006171
34832	71836	0.543881	positive regulation of cellular biosynthetic process (term-term) nucleoside phosphate metabolic process	positive regulation of cellular biosynthetic process (term-term) nucleoside phosphate metabolic process	GO:0031328 (term-term) GO:0006753
34833	71837	0.737516	positive regulation of cellular biosynthetic process (term-term) G-protein coupled receptor signaling pathway	positive regulation of cellular biosynthetic process (term-term) G-protein coupled receptor signaling pathway	GO:0031328 (term-term) GO:0007186
34834	71838	0.682171	positive regulation of cellular biosynthetic process (term-term) G-protein coupled receptor signaling pathway, coupled to cyclic nucleotide second messenger	positive regulation of cellular biosynthetic process (term-term) G-protein coupled receptor signaling pathway, coupled to cyclic nucleotide second messenger	GO:0031328 (term-term) GO:0007187
34835	71839	0.50996	positive regulation of cellular biosynthetic process (term-term) adenylate cyclase-modulating G-protein coupled receptor signaling pathway	positive regulation of cellular biosynthetic process (term-term) adenylate cyclase-modulating G-protein coupled receptor signaling pathway	GO:0031328 (term-term) GO:0007188
34836	71840	0.389716	positive regulation of cellular biosynthetic process (term-term) adenylate cyclase-activating G-protein coupled receptor signaling pathway	positive regulation of cellular biosynthetic process (term-term) adenylate cyclase-activating G-protein coupled receptor signaling pathway	GO:0031328 (term-term) GO:0007189
34837	71841	0.389716	positive regulation of cellular biosynthetic process (term-term) activation of adenylate cyclase activity	positive regulation of cellular biosynthetic process (term-term) activation of adenylate cyclase activity	GO:0031328 (term-term) GO:0007190
34838	71842	0.470284	positive regulation of cellular biosynthetic process (term-term) blood circulation	positive regulation of cellular biosynthetic process (term-term) blood circulation	GO:0031328 (term-term) GO:0008015
34839	71843	0.340483	positive regulation of cellular biosynthetic process (term-term) regulation of blood pressure	positive regulation of cellular biosynthetic process (term-term) regulation of blood pressure	GO:0031328 (term-term) GO:0008217
34840	71844	0.543881	positive regulation of cellular biosynthetic process (term-term) nucleotide metabolic process	positive regulation of cellular biosynthetic process (term-term) nucleotide metabolic process	GO:0031328 (term-term) GO:0009117
34841	71845	0.543881	positive regulation of cellular biosynthetic process (term-term) purine ribonucleotide metabolic process	positive regulation of cellular biosynthetic process (term-term) purine ribonucleotide metabolic process	GO:0031328 (term-term) GO:0009150
34842	71846	0.682171	positive regulation of cellular biosynthetic process (term-term) purine ribonucleotide biosynthetic process	positive regulation of cellular biosynthetic process (term-term) purine ribonucleotide biosynthetic process	GO:0031328 (term-term) GO:0009152
34843	71847	0.682171	positive regulation of cellular biosynthetic process (term-term) nucleotide biosynthetic process	positive regulation of cellular biosynthetic process (term-term) nucleotide biosynthetic process	GO:0031328 (term-term) GO:0009165
34844	71848	0.682171	positive regulation of cellular biosynthetic process (term-term) cyclic nucleotide metabolic process	positive regulation of cellular biosynthetic process (term-term) cyclic nucleotide metabolic process	GO:0031328 (term-term) GO:0009187
34845	71849	0.682171	positive regulation of cellular biosynthetic process (term-term) cyclic nucleotide biosynthetic process	positive regulation of cellular biosynthetic process (term-term) cyclic nucleotide biosynthetic process	GO:0031328 (term-term) GO:0009190
34846	71850	0.543881	positive regulation of cellular biosynthetic process (term-term) ribonucleotide metabolic process	positive regulation of cellular biosynthetic process (term-term) ribonucleotide metabolic process	GO:0031328 (term-term) GO:0009259
34847	71851	0.682171	positive regulation of cellular biosynthetic process (term-term) ribonucleotide biosynthetic process	positive regulation of cellular biosynthetic process (term-term) ribonucleotide biosynthetic process	GO:0031328 (term-term) GO:0009260
34848	71852	1	positive regulation of cellular biosynthetic process (term-term) positive regulation of biosynthetic process	positive regulation of cellular biosynthetic process (term-term) positive regulation of biosynthetic process	GO:0031328 (term-term) GO:0009891
34849	71853	0.470284	positive regulation of cellular biosynthetic process (term-term) positive regulation of signal transduction	positive regulation of cellular biosynthetic process (term-term) positive regulation of signal transduction	GO:0031328 (term-term) GO:0009967
34850	71854	0.698529	positive regulation of cellular biosynthetic process (term-term) positive regulation of phosphorus metabolic process	positive regulation of cellular biosynthetic process (term-term) positive regulation of phosphorus metabolic process	GO:0031328 (term-term) GO:0010562
34851	71855	0.651276	positive regulation of cellular biosynthetic process (term-term) regulation of phosphate metabolic process	positive regulation of cellular biosynthetic process (term-term) regulation of phosphate metabolic process	GO:0031328 (term-term) GO:0019220
34852	71856	0.363202	positive regulation of cellular biosynthetic process (term-term) organophosphate metabolic process	positive regulation of cellular biosynthetic process (term-term) organophosphate metabolic process	GO:0031328 (term-term) GO:0019637
34853	71857	0.543881	positive regulation of cellular biosynthetic process (term-term) ribose phosphate metabolic process	positive regulation of cellular biosynthetic process (term-term) ribose phosphate metabolic process	GO:0031328 (term-term) GO:0019693
34854	71858	0.682171	positive regulation of cellular biosynthetic process (term-term) regulation of cyclic nucleotide metabolic process	positive regulation of cellular biosynthetic process (term-term) regulation of cyclic nucleotide metabolic process	GO:0031328 (term-term) GO:0030799
34855	71859	0.682171	positive regulation of cellular biosynthetic process (term-term) positive regulation of cyclic nucleotide metabolic process	positive regulation of cellular biosynthetic process (term-term) positive regulation of cyclic nucleotide metabolic process	GO:0031328 (term-term) GO:0030801
34856	71860	0.682171	positive regulation of cellular biosynthetic process (term-term) regulation of cyclic nucleotide biosynthetic process	positive regulation of cellular biosynthetic process (term-term) regulation of cyclic nucleotide biosynthetic process	GO:0031328 (term-term) GO:0030802
34857	71861	0.682171	positive regulation of cellular biosynthetic process (term-term) positive regulation of cyclic nucleotide biosynthetic process	positive regulation of cellular biosynthetic process (term-term) positive regulation of cyclic nucleotide biosynthetic process	GO:0031328 (term-term) GO:0030804
34858	71862	0.682171	positive regulation of cellular biosynthetic process (term-term) regulation of nucleotide biosynthetic process	positive regulation of cellular biosynthetic process (term-term) regulation of nucleotide biosynthetic process	GO:0031328 (term-term) GO:0030808
34859	71863	0.682171	positive regulation of cellular biosynthetic process (term-term) positive regulation of nucleotide biosynthetic process	positive regulation of cellular biosynthetic process (term-term) positive regulation of nucleotide biosynthetic process	GO:0031328 (term-term) GO:0030810
34860	71864	0.682171	positive regulation of cellular biosynthetic process (term-term) regulation of cAMP metabolic process	positive regulation of cellular biosynthetic process (term-term) regulation of cAMP metabolic process	GO:0031328 (term-term) GO:0030814
34861	71865	0.682171	positive regulation of cellular biosynthetic process (term-term) positive regulation of cAMP metabolic process	positive regulation of cellular biosynthetic process (term-term) positive regulation of cAMP metabolic process	GO:0031328 (term-term) GO:0030816
34862	71866	0.682171	positive regulation of cellular biosynthetic process (term-term) regulation of cAMP biosynthetic process	positive regulation of cellular biosynthetic process (term-term) regulation of cAMP biosynthetic process	GO:0031328 (term-term) GO:0030817
34863	71867	0.682171	positive regulation of cellular biosynthetic process (term-term) positive regulation of cAMP biosynthetic process	positive regulation of cellular biosynthetic process (term-term) positive regulation of cAMP biosynthetic process	GO:0031328 (term-term) GO:0030819
34864	71868	0.389716	positive regulation of cellular biosynthetic process (term-term) regulation of cyclase activity	positive regulation of cellular biosynthetic process (term-term) regulation of cyclase activity	GO:0031328 (term-term) GO:0031279
34865	71869	0.389716	positive regulation of cellular biosynthetic process (term-term) positive regulation of cyclase activity	positive regulation of cellular biosynthetic process (term-term) positive regulation of cyclase activity	GO:0031328 (term-term) GO:0031281
34866	71871	0.429423	regulation of tube size (term-term) MAPK cascade	regulation of tube size (term-term) MAPK cascade	GO:0035150 (term-term) GO:0000165
34867	71872	0.611374	regulation of tube size (term-term) response to dietary excess	regulation of tube size (term-term) response to dietary excess	GO:0035150 (term-term) GO:0002021
34868	71873	0.719178	regulation of tube size (term-term) circulatory system process	regulation of tube size (term-term) circulatory system process	GO:0035150 (term-term) GO:0003013
34869	71874	0.918489	regulation of tube size (term-term) vascular process in circulatory system	regulation of tube size (term-term) vascular process in circulatory system	GO:0035150 (term-term) GO:0003018
34870	71875	0.396072	regulation of tube size (term-term) regulation of nucleotide metabolic process	regulation of tube size (term-term) regulation of nucleotide metabolic process	GO:0035150 (term-term) GO:0006140
34871	71876	0.438356	regulation of tube size (term-term) purine nucleotide biosynthetic process	regulation of tube size (term-term) purine nucleotide biosynthetic process	GO:0035150 (term-term) GO:0006164
34872	71877	0.438356	regulation of tube size (term-term) cAMP biosynthetic process	regulation of tube size (term-term) cAMP biosynthetic process	GO:0035150 (term-term) GO:0006171
34873	71878	0.396072	regulation of tube size (term-term) G-protein coupled receptor signaling pathway	regulation of tube size (term-term) G-protein coupled receptor signaling pathway	GO:0035150 (term-term) GO:0007186
34874	71879	0.438356	regulation of tube size (term-term) G-protein coupled receptor signaling pathway, coupled to cyclic nucleotide second messenger	regulation of tube size (term-term) G-protein coupled receptor signaling pathway, coupled to cyclic nucleotide second messenger	GO:0035150 (term-term) GO:0007187
34875	71880	0.592445	regulation of tube size (term-term) adenylate cyclase-modulating G-protein coupled receptor signaling pathway	regulation of tube size (term-term) adenylate cyclase-modulating G-protein coupled receptor signaling pathway	GO:0035150 (term-term) GO:0007188
34876	71881	0.726058	regulation of tube size (term-term) adenylate cyclase-activating G-protein coupled receptor signaling pathway	regulation of tube size (term-term) adenylate cyclase-activating G-protein coupled receptor signaling pathway	GO:0035150 (term-term) GO:0007189
34877	71882	0.726058	regulation of tube size (term-term) activation of adenylate cyclase activity	regulation of tube size (term-term) activation of adenylate cyclase activity	GO:0035150 (term-term) GO:0007190
34878	71883	0.719178	regulation of tube size (term-term) blood circulation	regulation of tube size (term-term) blood circulation	GO:0035150 (term-term) GO:0008015
34879	71884	0.655462	regulation of tube size (term-term) regulation of blood pressure	regulation of tube size (term-term) regulation of blood pressure	GO:0035150 (term-term) GO:0008217
34880	71885	0.438356	regulation of tube size (term-term) purine ribonucleotide biosynthetic process	regulation of tube size (term-term) purine ribonucleotide biosynthetic process	GO:0035150 (term-term) GO:0009152
34881	71886	0.438356	regulation of tube size (term-term) nucleotide biosynthetic process	regulation of tube size (term-term) nucleotide biosynthetic process	GO:0035150 (term-term) GO:0009165
34882	71887	0.438356	regulation of tube size (term-term) cyclic nucleotide metabolic process	regulation of tube size (term-term) cyclic nucleotide metabolic process	GO:0035150 (term-term) GO:0009187
34883	71888	0.438356	regulation of tube size (term-term) cyclic nucleotide biosynthetic process	regulation of tube size (term-term) cyclic nucleotide biosynthetic process	GO:0035150 (term-term) GO:0009190
34884	71889	0.438356	regulation of tube size (term-term) ribonucleotide biosynthetic process	regulation of tube size (term-term) ribonucleotide biosynthetic process	GO:0035150 (term-term) GO:0009260
34885	71890	0.417062	regulation of tube size (term-term) response to temperature stimulus	regulation of tube size (term-term) response to temperature stimulus	GO:0035150 (term-term) GO:0009266
34886	71891	0.417062	regulation of tube size (term-term) response to cold	regulation of tube size (term-term) response to cold	GO:0035150 (term-term) GO:0009409
34887	71892	0.340483	regulation of tube size (term-term) positive regulation of biosynthetic process	regulation of tube size (term-term) positive regulation of biosynthetic process	GO:0035150 (term-term) GO:0009891
34888	71893	0.578767	regulation of tube size (term-term) positive regulation of signal transduction	regulation of tube size (term-term) positive regulation of signal transduction	GO:0035150 (term-term) GO:0009967
34889	71894	0.340483	regulation of tube size (term-term) positive regulation of phosphorus metabolic process	regulation of tube size (term-term) positive regulation of phosphorus metabolic process	GO:0035150 (term-term) GO:0010562
34890	71895	0.310479	regulation of tube size (term-term) regulation of phosphate metabolic process	regulation of tube size (term-term) regulation of phosphate metabolic process	GO:0035150 (term-term) GO:0019220
34891	71896	0.429423	regulation of tube size (term-term) signal transduction by phosphorylation	regulation of tube size (term-term) signal transduction by phosphorylation	GO:0035150 (term-term) GO:0023014
34892	71897	0.438356	regulation of tube size (term-term) regulation of cyclic nucleotide metabolic process	regulation of tube size (term-term) regulation of cyclic nucleotide metabolic process	GO:0035150 (term-term) GO:0030799
34893	71898	0.438356	regulation of tube size (term-term) positive regulation of cyclic nucleotide metabolic process	regulation of tube size (term-term) positive regulation of cyclic nucleotide metabolic process	GO:0035150 (term-term) GO:0030801
34894	71899	0.438356	regulation of tube size (term-term) regulation of cyclic nucleotide biosynthetic process	regulation of tube size (term-term) regulation of cyclic nucleotide biosynthetic process	GO:0035150 (term-term) GO:0030802
34895	71900	0.438356	regulation of tube size (term-term) positive regulation of cyclic nucleotide biosynthetic process	regulation of tube size (term-term) positive regulation of cyclic nucleotide biosynthetic process	GO:0035150 (term-term) GO:0030804
34896	71901	0.438356	regulation of tube size (term-term) regulation of nucleotide biosynthetic process	regulation of tube size (term-term) regulation of nucleotide biosynthetic process	GO:0035150 (term-term) GO:0030808
34897	71902	0.438356	regulation of tube size (term-term) positive regulation of nucleotide biosynthetic process	regulation of tube size (term-term) positive regulation of nucleotide biosynthetic process	GO:0035150 (term-term) GO:0030810
34898	71903	0.438356	regulation of tube size (term-term) regulation of cAMP metabolic process	regulation of tube size (term-term) regulation of cAMP metabolic process	GO:0035150 (term-term) GO:0030814
34899	71904	0.438356	regulation of tube size (term-term) positive regulation of cAMP metabolic process	regulation of tube size (term-term) positive regulation of cAMP metabolic process	GO:0035150 (term-term) GO:0030816
34900	71905	0.438356	regulation of tube size (term-term) regulation of cAMP biosynthetic process	regulation of tube size (term-term) regulation of cAMP biosynthetic process	GO:0035150 (term-term) GO:0030817
34901	71906	0.438356	regulation of tube size (term-term) positive regulation of cAMP biosynthetic process	regulation of tube size (term-term) positive regulation of cAMP biosynthetic process	GO:0035150 (term-term) GO:0030819
34902	71907	0.726058	regulation of tube size (term-term) regulation of cyclase activity	regulation of tube size (term-term) regulation of cyclase activity	GO:0035150 (term-term) GO:0031279
34903	71908	0.726058	regulation of tube size (term-term) positive regulation of cyclase activity	regulation of tube size (term-term) positive regulation of cyclase activity	GO:0035150 (term-term) GO:0031281
34904	71909	0.340483	regulation of tube size (term-term) positive regulation of cellular biosynthetic process	regulation of tube size (term-term) positive regulation of cellular biosynthetic process	GO:0035150 (term-term) GO:0031328
34905	71911	0.366446	multicellular organism growth (term-term) MAPK cascade	multicellular organism growth (term-term) MAPK cascade	GO:0035264 (term-term) GO:0000165
34906	71912	1	multicellular organism growth (term-term) response to dietary excess	multicellular organism growth (term-term) response to dietary excess	GO:0035264 (term-term) GO:0002021
34907	71913	0.399267	multicellular organism growth (term-term) circulatory system process	multicellular organism growth (term-term) circulatory system process	GO:0035264 (term-term) GO:0003013
34908	71914	0.547461	multicellular organism growth (term-term) vascular process in circulatory system	multicellular organism growth (term-term) vascular process in circulatory system	GO:0035264 (term-term) GO:0003018
34909	71915	0.360485	multicellular organism growth (term-term) regulation of nucleotide metabolic process	multicellular organism growth (term-term) regulation of nucleotide metabolic process	GO:0035264 (term-term) GO:0006140
34910	71916	0.399267	multicellular organism growth (term-term) purine nucleotide biosynthetic process	multicellular organism growth (term-term) purine nucleotide biosynthetic process	GO:0035264 (term-term) GO:0006164
34911	71917	0.399267	multicellular organism growth (term-term) cAMP biosynthetic process	multicellular organism growth (term-term) cAMP biosynthetic process	GO:0035264 (term-term) GO:0006171
34912	71918	0.360485	multicellular organism growth (term-term) G-protein coupled receptor signaling pathway	multicellular organism growth (term-term) G-protein coupled receptor signaling pathway	GO:0035264 (term-term) GO:0007186
34913	71919	0.399267	multicellular organism growth (term-term) G-protein coupled receptor signaling pathway, coupled to cyclic nucleotide second messenger	multicellular organism growth (term-term) G-protein coupled receptor signaling pathway, coupled to cyclic nucleotide second messenger	GO:0035264 (term-term) GO:0007187
34914	71920	0.547461	multicellular organism growth (term-term) adenylate cyclase-modulating G-protein coupled receptor signaling pathway	multicellular organism growth (term-term) adenylate cyclase-modulating G-protein coupled receptor signaling pathway	GO:0035264 (term-term) GO:0007188
34915	71921	0.475703	multicellular organism growth (term-term) adenylate cyclase-activating G-protein coupled receptor signaling pathway	multicellular organism growth (term-term) adenylate cyclase-activating G-protein coupled receptor signaling pathway	GO:0035264 (term-term) GO:0007189
34916	71922	0.475703	multicellular organism growth (term-term) activation of adenylate cyclase activity	multicellular organism growth (term-term) activation of adenylate cyclase activity	GO:0035264 (term-term) GO:0007190
34917	71923	0.316667	multicellular organism growth (term-term) digestion	multicellular organism growth (term-term) digestion	GO:0035264 (term-term) GO:0007586
34918	71924	0.399267	multicellular organism growth (term-term) blood circulation	multicellular organism growth (term-term) blood circulation	GO:0035264 (term-term) GO:0008015
34919	71925	0.611374	multicellular organism growth (term-term) regulation of blood pressure	multicellular organism growth (term-term) regulation of blood pressure	GO:0035264 (term-term) GO:0008217
34920	71926	0.399267	multicellular organism growth (term-term) purine ribonucleotide biosynthetic process	multicellular organism growth (term-term) purine ribonucleotide biosynthetic process	GO:0035264 (term-term) GO:0009152
34921	71927	0.399267	multicellular organism growth (term-term) nucleotide biosynthetic process	multicellular organism growth (term-term) nucleotide biosynthetic process	GO:0035264 (term-term) GO:0009165
34922	71928	0.399267	multicellular organism growth (term-term) cyclic nucleotide metabolic process	multicellular organism growth (term-term) cyclic nucleotide metabolic process	GO:0035264 (term-term) GO:0009187
34923	71929	0.399267	multicellular organism growth (term-term) cyclic nucleotide biosynthetic process	multicellular organism growth (term-term) cyclic nucleotide biosynthetic process	GO:0035264 (term-term) GO:0009190
34924	71930	0.399267	multicellular organism growth (term-term) ribonucleotide biosynthetic process	multicellular organism growth (term-term) ribonucleotide biosynthetic process	GO:0035264 (term-term) GO:0009260
34925	71931	0.544444	multicellular organism growth (term-term) response to temperature stimulus	multicellular organism growth (term-term) response to temperature stimulus	GO:0035264 (term-term) GO:0009266
34926	71932	0.544444	multicellular organism growth (term-term) response to cold	multicellular organism growth (term-term) response to cold	GO:0035264 (term-term) GO:0009409
34927	71933	0.399267	multicellular organism growth (term-term) positive regulation of signal transduction	multicellular organism growth (term-term) positive regulation of signal transduction	GO:0035264 (term-term) GO:0009967
34928	71934	0.327869	multicellular organism growth (term-term) positive regulation of phosphorus metabolic process	multicellular organism growth (term-term) positive regulation of phosphorus metabolic process	GO:0035264 (term-term) GO:0010562
34929	71935	0.301442	multicellular organism growth (term-term) regulation of phosphate metabolic process	multicellular organism growth (term-term) regulation of phosphate metabolic process	GO:0035264 (term-term) GO:0019220
34930	71936	0.366446	multicellular organism growth (term-term) signal transduction by phosphorylation	multicellular organism growth (term-term) signal transduction by phosphorylation	GO:0035264 (term-term) GO:0023014
34931	71937	0.399267	multicellular organism growth (term-term) regulation of cyclic nucleotide metabolic process	multicellular organism growth (term-term) regulation of cyclic nucleotide metabolic process	GO:0035264 (term-term) GO:0030799
34932	71938	0.399267	multicellular organism growth (term-term) positive regulation of cyclic nucleotide metabolic process	multicellular organism growth (term-term) positive regulation of cyclic nucleotide metabolic process	GO:0035264 (term-term) GO:0030801
34933	71939	0.399267	multicellular organism growth (term-term) regulation of cyclic nucleotide biosynthetic process	multicellular organism growth (term-term) regulation of cyclic nucleotide biosynthetic process	GO:0035264 (term-term) GO:0030802
34934	71940	0.399267	multicellular organism growth (term-term) positive regulation of cyclic nucleotide biosynthetic process	multicellular organism growth (term-term) positive regulation of cyclic nucleotide biosynthetic process	GO:0035264 (term-term) GO:0030804
34935	71941	0.399267	multicellular organism growth (term-term) regulation of nucleotide biosynthetic process	multicellular organism growth (term-term) regulation of nucleotide biosynthetic process	GO:0035264 (term-term) GO:0030808
34936	71942	0.399267	multicellular organism growth (term-term) positive regulation of nucleotide biosynthetic process	multicellular organism growth (term-term) positive regulation of nucleotide biosynthetic process	GO:0035264 (term-term) GO:0030810
34937	71943	0.399267	multicellular organism growth (term-term) regulation of cAMP metabolic process	multicellular organism growth (term-term) regulation of cAMP metabolic process	GO:0035264 (term-term) GO:0030814
34938	71944	0.399267	multicellular organism growth (term-term) positive regulation of cAMP metabolic process	multicellular organism growth (term-term) positive regulation of cAMP metabolic process	GO:0035264 (term-term) GO:0030816
34939	71945	0.399267	multicellular organism growth (term-term) regulation of cAMP biosynthetic process	multicellular organism growth (term-term) regulation of cAMP biosynthetic process	GO:0035264 (term-term) GO:0030817
34940	71946	0.399267	multicellular organism growth (term-term) positive regulation of cAMP biosynthetic process	multicellular organism growth (term-term) positive regulation of cAMP biosynthetic process	GO:0035264 (term-term) GO:0030819
34941	71947	0.475703	multicellular organism growth (term-term) regulation of cyclase activity	multicellular organism growth (term-term) regulation of cyclase activity	GO:0035264 (term-term) GO:0031279
34942	71948	0.475703	multicellular organism growth (term-term) positive regulation of cyclase activity	multicellular organism growth (term-term) positive regulation of cyclase activity	GO:0035264 (term-term) GO:0031281
34943	71949	0.611374	multicellular organism growth (term-term) regulation of tube size	multicellular organism growth (term-term) regulation of tube size	GO:0035264 (term-term) GO:0035150
34944	71951	0.895141	response to topologically incorrect protein (term-term) protein folding	response to topologically incorrect protein (term-term) protein folding	GO:0035966 (term-term) GO:0006457
34945	71952	1	response to topologically incorrect protein (term-term) response to unfolded protein	response to topologically incorrect protein (term-term) response to unfolded protein	GO:0035966 (term-term) GO:0006986
34946	71954	1	response to decreased oxygen levels (term-term) response to hypoxia	response to decreased oxygen levels (term-term) response to hypoxia	GO:0036293 (term-term) GO:0001666
34947	71955	0.366446	response to decreased oxygen levels (term-term) positive regulation of protein phosphorylation	response to decreased oxygen levels (term-term) positive regulation of protein phosphorylation	GO:0036293 (term-term) GO:0001934
34948	71956	0.366446	response to decreased oxygen levels (term-term) vascular process in circulatory system	response to decreased oxygen levels (term-term) vascular process in circulatory system	GO:0036293 (term-term) GO:0003018
34949	71957	0.316667	response to decreased oxygen levels (term-term) digestion	response to decreased oxygen levels (term-term) digestion	GO:0036293 (term-term) GO:0007586
34950	71958	0.38806	response to decreased oxygen levels (term-term) response to abiotic stimulus	response to decreased oxygen levels (term-term) response to abiotic stimulus	GO:0036293 (term-term) GO:0009628
34951	71960	0.429423	regulation of growth (term-term) MAPK cascade	regulation of growth (term-term) MAPK cascade	GO:0040008 (term-term) GO:0000165
34952	71961	0.805687	regulation of growth (term-term) response to dietary excess	regulation of growth (term-term) response to dietary excess	GO:0040008 (term-term) GO:0002021
34953	71962	0.438356	regulation of growth (term-term) circulatory system process	regulation of growth (term-term) circulatory system process	GO:0040008 (term-term) GO:0003013
34954	71963	0.592445	regulation of growth (term-term) vascular process in circulatory system	regulation of growth (term-term) vascular process in circulatory system	GO:0040008 (term-term) GO:0003018
34955	71964	0.310924	regulation of growth (term-term) receptor-mediated endocytosis	regulation of growth (term-term) receptor-mediated endocytosis	GO:0040008 (term-term) GO:0006898
34956	71965	0.429423	regulation of growth (term-term) adenylate cyclase-modulating G-protein coupled receptor signaling pathway	regulation of growth (term-term) adenylate cyclase-modulating G-protein coupled receptor signaling pathway	GO:0040008 (term-term) GO:0007188
34957	71966	0.360802	regulation of growth (term-term) adenylate cyclase-activating G-protein coupled receptor signaling pathway	regulation of growth (term-term) adenylate cyclase-activating G-protein coupled receptor signaling pathway	GO:0040008 (term-term) GO:0007189
34958	71967	0.360802	regulation of growth (term-term) activation of adenylate cyclase activity	regulation of growth (term-term) activation of adenylate cyclase activity	GO:0040008 (term-term) GO:0007190
34959	71968	0.438356	regulation of growth (term-term) blood circulation	regulation of growth (term-term) blood circulation	GO:0040008 (term-term) GO:0008015
34960	71969	0.483193	regulation of growth (term-term) regulation of blood pressure	regulation of growth (term-term) regulation of blood pressure	GO:0040008 (term-term) GO:0008217
34961	71970	0.611374	regulation of growth (term-term) response to temperature stimulus	regulation of growth (term-term) response to temperature stimulus	GO:0040008 (term-term) GO:0009266
34962	71971	0.611374	regulation of growth (term-term) response to cold	regulation of growth (term-term) response to cold	GO:0040008 (term-term) GO:0009409
34963	71972	0.438356	regulation of growth (term-term) positive regulation of signal transduction	regulation of growth (term-term) positive regulation of signal transduction	GO:0040008 (term-term) GO:0009967
34964	71973	0.340483	regulation of growth (term-term) positive regulation of phosphorus metabolic process	regulation of growth (term-term) positive regulation of phosphorus metabolic process	GO:0040008 (term-term) GO:0010562
34965	71974	0.310479	regulation of growth (term-term) regulation of phosphate metabolic process	regulation of growth (term-term) regulation of phosphate metabolic process	GO:0040008 (term-term) GO:0019220
34966	71975	0.429423	regulation of growth (term-term) signal transduction by phosphorylation	regulation of growth (term-term) signal transduction by phosphorylation	GO:0040008 (term-term) GO:0023014
34967	71976	0.360802	regulation of growth (term-term) regulation of cyclase activity	regulation of growth (term-term) regulation of cyclase activity	GO:0040008 (term-term) GO:0031279
34968	71977	0.360802	regulation of growth (term-term) positive regulation of cyclase activity	regulation of growth (term-term) positive regulation of cyclase activity	GO:0040008 (term-term) GO:0031281
34969	71978	0.483193	regulation of growth (term-term) regulation of tube size	regulation of growth (term-term) regulation of tube size	GO:0040008 (term-term) GO:0035150
34970	71979	0.805687	regulation of growth (term-term) multicellular organism growth	regulation of growth (term-term) multicellular organism growth	GO:0040008 (term-term) GO:0035264
34971	71981	0.366446	regulation of multicellular organism growth (term-term) MAPK cascade	regulation of multicellular organism growth (term-term) MAPK cascade	GO:0040014 (term-term) GO:0000165
34972	71982	1	regulation of multicellular organism growth (term-term) response to dietary excess	regulation of multicellular organism growth (term-term) response to dietary excess	GO:0040014 (term-term) GO:0002021
34973	71983	0.399267	regulation of multicellular organism growth (term-term) circulatory system process	regulation of multicellular organism growth (term-term) circulatory system process	GO:0040014 (term-term) GO:0003013
34974	71984	0.547461	regulation of multicellular organism growth (term-term) vascular process in circulatory system	regulation of multicellular organism growth (term-term) vascular process in circulatory system	GO:0040014 (term-term) GO:0003018
34975	71985	0.360485	regulation of multicellular organism growth (term-term) regulation of nucleotide metabolic process	regulation of multicellular organism growth (term-term) regulation of nucleotide metabolic process	GO:0040014 (term-term) GO:0006140
34976	71986	0.399267	regulation of multicellular organism growth (term-term) purine nucleotide biosynthetic process	regulation of multicellular organism growth (term-term) purine nucleotide biosynthetic process	GO:0040014 (term-term) GO:0006164
34977	71987	0.399267	regulation of multicellular organism growth (term-term) cAMP biosynthetic process	regulation of multicellular organism growth (term-term) cAMP biosynthetic process	GO:0040014 (term-term) GO:0006171
34978	71988	0.360485	regulation of multicellular organism growth (term-term) G-protein coupled receptor signaling pathway	regulation of multicellular organism growth (term-term) G-protein coupled receptor signaling pathway	GO:0040014 (term-term) GO:0007186
34979	71989	0.399267	regulation of multicellular organism growth (term-term) G-protein coupled receptor signaling pathway, coupled to cyclic nucleotide second messenger	regulation of multicellular organism growth (term-term) G-protein coupled receptor signaling pathway, coupled to cyclic nucleotide second messenger	GO:0040014 (term-term) GO:0007187
34980	71990	0.547461	regulation of multicellular organism growth (term-term) adenylate cyclase-modulating G-protein coupled receptor signaling pathway	regulation of multicellular organism growth (term-term) adenylate cyclase-modulating G-protein coupled receptor signaling pathway	GO:0040014 (term-term) GO:0007188
34981	71991	0.475703	regulation of multicellular organism growth (term-term) adenylate cyclase-activating G-protein coupled receptor signaling pathway	regulation of multicellular organism growth (term-term) adenylate cyclase-activating G-protein coupled receptor signaling pathway	GO:0040014 (term-term) GO:0007189
34982	71992	0.475703	regulation of multicellular organism growth (term-term) activation of adenylate cyclase activity	regulation of multicellular organism growth (term-term) activation of adenylate cyclase activity	GO:0040014 (term-term) GO:0007190
34983	71993	0.316667	regulation of multicellular organism growth (term-term) digestion	regulation of multicellular organism growth (term-term) digestion	GO:0040014 (term-term) GO:0007586
34984	71994	0.399267	regulation of multicellular organism growth (term-term) blood circulation	regulation of multicellular organism growth (term-term) blood circulation	GO:0040014 (term-term) GO:0008015
34985	71995	0.611374	regulation of multicellular organism growth (term-term) regulation of blood pressure	regulation of multicellular organism growth (term-term) regulation of blood pressure	GO:0040014 (term-term) GO:0008217
34986	71996	0.399267	regulation of multicellular organism growth (term-term) purine ribonucleotide biosynthetic process	regulation of multicellular organism growth (term-term) purine ribonucleotide biosynthetic process	GO:0040014 (term-term) GO:0009152
34987	71997	0.399267	regulation of multicellular organism growth (term-term) nucleotide biosynthetic process	regulation of multicellular organism growth (term-term) nucleotide biosynthetic process	GO:0040014 (term-term) GO:0009165
34988	71998	0.399267	regulation of multicellular organism growth (term-term) cyclic nucleotide metabolic process	regulation of multicellular organism growth (term-term) cyclic nucleotide metabolic process	GO:0040014 (term-term) GO:0009187
34989	71999	0.399267	regulation of multicellular organism growth (term-term) cyclic nucleotide biosynthetic process	regulation of multicellular organism growth (term-term) cyclic nucleotide biosynthetic process	GO:0040014 (term-term) GO:0009190
34990	72000	0.399267	regulation of multicellular organism growth (term-term) ribonucleotide biosynthetic process	regulation of multicellular organism growth (term-term) ribonucleotide biosynthetic process	GO:0040014 (term-term) GO:0009260
34991	72001	0.544444	regulation of multicellular organism growth (term-term) response to temperature stimulus	regulation of multicellular organism growth (term-term) response to temperature stimulus	GO:0040014 (term-term) GO:0009266
34992	72002	0.544444	regulation of multicellular organism growth (term-term) response to cold	regulation of multicellular organism growth (term-term) response to cold	GO:0040014 (term-term) GO:0009409
34993	72003	0.399267	regulation of multicellular organism growth (term-term) positive regulation of signal transduction	regulation of multicellular organism growth (term-term) positive regulation of signal transduction	GO:0040014 (term-term) GO:0009967
34994	72004	0.327869	regulation of multicellular organism growth (term-term) positive regulation of phosphorus metabolic process	regulation of multicellular organism growth (term-term) positive regulation of phosphorus metabolic process	GO:0040014 (term-term) GO:0010562
34995	72005	0.301442	regulation of multicellular organism growth (term-term) regulation of phosphate metabolic process	regulation of multicellular organism growth (term-term) regulation of phosphate metabolic process	GO:0040014 (term-term) GO:0019220
34996	72006	0.366446	regulation of multicellular organism growth (term-term) signal transduction by phosphorylation	regulation of multicellular organism growth (term-term) signal transduction by phosphorylation	GO:0040014 (term-term) GO:0023014
34997	72007	0.399267	regulation of multicellular organism growth (term-term) regulation of cyclic nucleotide metabolic process	regulation of multicellular organism growth (term-term) regulation of cyclic nucleotide metabolic process	GO:0040014 (term-term) GO:0030799
34998	72008	0.399267	regulation of multicellular organism growth (term-term) positive regulation of cyclic nucleotide metabolic process	regulation of multicellular organism growth (term-term) positive regulation of cyclic nucleotide metabolic process	GO:0040014 (term-term) GO:0030801
34999	72009	0.399267	regulation of multicellular organism growth (term-term) regulation of cyclic nucleotide biosynthetic process	regulation of multicellular organism growth (term-term) regulation of cyclic nucleotide biosynthetic process	GO:0040014 (term-term) GO:0030802
35000	72010	0.399267	regulation of multicellular organism growth (term-term) positive regulation of cyclic nucleotide biosynthetic process	regulation of multicellular organism growth (term-term) positive regulation of cyclic nucleotide biosynthetic process	GO:0040014 (term-term) GO:0030804
35001	72011	0.399267	regulation of multicellular organism growth (term-term) regulation of nucleotide biosynthetic process	regulation of multicellular organism growth (term-term) regulation of nucleotide biosynthetic process	GO:0040014 (term-term) GO:0030808
35002	72012	0.399267	regulation of multicellular organism growth (term-term) positive regulation of nucleotide biosynthetic process	regulation of multicellular organism growth (term-term) positive regulation of nucleotide biosynthetic process	GO:0040014 (term-term) GO:0030810
35003	72013	0.399267	regulation of multicellular organism growth (term-term) regulation of cAMP metabolic process	regulation of multicellular organism growth (term-term) regulation of cAMP metabolic process	GO:0040014 (term-term) GO:0030814
35004	72014	0.399267	regulation of multicellular organism growth (term-term) positive regulation of cAMP metabolic process	regulation of multicellular organism growth (term-term) positive regulation of cAMP metabolic process	GO:0040014 (term-term) GO:0030816
35005	72015	0.399267	regulation of multicellular organism growth (term-term) regulation of cAMP biosynthetic process	regulation of multicellular organism growth (term-term) regulation of cAMP biosynthetic process	GO:0040014 (term-term) GO:0030817
35006	72016	0.399267	regulation of multicellular organism growth (term-term) positive regulation of cAMP biosynthetic process	regulation of multicellular organism growth (term-term) positive regulation of cAMP biosynthetic process	GO:0040014 (term-term) GO:0030819
35007	72017	0.475703	regulation of multicellular organism growth (term-term) regulation of cyclase activity	regulation of multicellular organism growth (term-term) regulation of cyclase activity	GO:0040014 (term-term) GO:0031279
35008	72018	0.475703	regulation of multicellular organism growth (term-term) positive regulation of cyclase activity	regulation of multicellular organism growth (term-term) positive regulation of cyclase activity	GO:0040014 (term-term) GO:0031281
35009	72019	0.611374	regulation of multicellular organism growth (term-term) regulation of tube size	regulation of multicellular organism growth (term-term) regulation of tube size	GO:0040014 (term-term) GO:0035150
35010	72020	1	regulation of multicellular organism growth (term-term) multicellular organism growth	regulation of multicellular organism growth (term-term) multicellular organism growth	GO:0040014 (term-term) GO:0035264
35011	72021	0.805687	regulation of multicellular organism growth (term-term) regulation of growth	regulation of multicellular organism growth (term-term) regulation of growth	GO:0040014 (term-term) GO:0040008
35012	72023	0.805687	lipoprotein metabolic process (term-term) lipid transport	lipoprotein metabolic process (term-term) lipid transport	GO:0042157 (term-term) GO:0006869
35013	72024	0.310924	lipoprotein metabolic process (term-term) receptor-mediated endocytosis	lipoprotein metabolic process (term-term) receptor-mediated endocytosis	GO:0042157 (term-term) GO:0006898
35014	72025	0.310924	lipoprotein metabolic process (term-term) response to radiation	lipoprotein metabolic process (term-term) response to radiation	GO:0042157 (term-term) GO:0009314
35015	72026	0.908686	lipoprotein metabolic process (term-term) lipid localization	lipoprotein metabolic process (term-term) lipid localization	GO:0042157 (term-term) GO:0010876
35016	72027	0.611374	lipoprotein metabolic process (term-term) organic hydroxy compound transport	lipoprotein metabolic process (term-term) organic hydroxy compound transport	GO:0042157 (term-term) GO:0015850
35017	72029	0.313808	vasodilation (term-term) MAPK cascade	vasodilation (term-term) MAPK cascade	GO:0042311 (term-term) GO:0000165
35018	72030	0.475703	vasodilation (term-term) response to dietary excess	vasodilation (term-term) response to dietary excess	GO:0042311 (term-term) GO:0002021
35019	72031	0.637168	vasodilation (term-term) circulatory system process	vasodilation (term-term) circulatory system process	GO:0042311 (term-term) GO:0003013
35020	72032	0.828452	vasodilation (term-term) vascular process in circulatory system	vasodilation (term-term) vascular process in circulatory system	GO:0042311 (term-term) GO:0003018
35021	72033	0.447811	vasodilation (term-term) regulation of nucleotide metabolic process	vasodilation (term-term) regulation of nucleotide metabolic process	GO:0042311 (term-term) GO:0006140
35022	72034	0.307042	vasodilation (term-term) purine nucleotide metabolic process	vasodilation (term-term) purine nucleotide metabolic process	GO:0042311 (term-term) GO:0006163
35023	72035	0.492035	vasodilation (term-term) purine nucleotide biosynthetic process	vasodilation (term-term) purine nucleotide biosynthetic process	GO:0042311 (term-term) GO:0006164
35024	72036	0.492035	vasodilation (term-term) cAMP biosynthetic process	vasodilation (term-term) cAMP biosynthetic process	GO:0042311 (term-term) GO:0006171
35025	72037	0.307042	vasodilation (term-term) nucleoside phosphate metabolic process	vasodilation (term-term) nucleoside phosphate metabolic process	GO:0042311 (term-term) GO:0006753
35026	72038	0.447811	vasodilation (term-term) G-protein coupled receptor signaling pathway	vasodilation (term-term) G-protein coupled receptor signaling pathway	GO:0042311 (term-term) GO:0007186
35027	72039	0.492035	vasodilation (term-term) G-protein coupled receptor signaling pathway, coupled to cyclic nucleotide second messenger	vasodilation (term-term) G-protein coupled receptor signaling pathway, coupled to cyclic nucleotide second messenger	GO:0042311 (term-term) GO:0007187
35028	72040	0.656904	vasodilation (term-term) adenylate cyclase-modulating G-protein coupled receptor signaling pathway	vasodilation (term-term) adenylate cyclase-modulating G-protein coupled receptor signaling pathway	GO:0042311 (term-term) GO:0007188
35029	72041	0.804762	vasodilation (term-term) adenylate cyclase-activating G-protein coupled receptor signaling pathway	vasodilation (term-term) adenylate cyclase-activating G-protein coupled receptor signaling pathway	GO:0042311 (term-term) GO:0007189
35030	72042	0.804762	vasodilation (term-term) activation of adenylate cyclase activity	vasodilation (term-term) activation of adenylate cyclase activity	GO:0042311 (term-term) GO:0007190
35031	72043	0.637168	vasodilation (term-term) blood circulation	vasodilation (term-term) blood circulation	GO:0042311 (term-term) GO:0008015
35032	72044	0.54343	vasodilation (term-term) regulation of blood pressure	vasodilation (term-term) regulation of blood pressure	GO:0042311 (term-term) GO:0008217
35033	72045	0.307042	vasodilation (term-term) nucleotide metabolic process	vasodilation (term-term) nucleotide metabolic process	GO:0042311 (term-term) GO:0009117
35034	72046	0.307042	vasodilation (term-term) purine ribonucleotide metabolic process	vasodilation (term-term) purine ribonucleotide metabolic process	GO:0042311 (term-term) GO:0009150
35035	72047	0.492035	vasodilation (term-term) purine ribonucleotide biosynthetic process	vasodilation (term-term) purine ribonucleotide biosynthetic process	GO:0042311 (term-term) GO:0009152
35036	72048	0.492035	vasodilation (term-term) nucleotide biosynthetic process	vasodilation (term-term) nucleotide biosynthetic process	GO:0042311 (term-term) GO:0009165
35037	72049	0.492035	vasodilation (term-term) cyclic nucleotide metabolic process	vasodilation (term-term) cyclic nucleotide metabolic process	GO:0042311 (term-term) GO:0009187
35038	72050	0.492035	vasodilation (term-term) cyclic nucleotide biosynthetic process	vasodilation (term-term) cyclic nucleotide biosynthetic process	GO:0042311 (term-term) GO:0009190
35039	72051	0.307042	vasodilation (term-term) ribonucleotide metabolic process	vasodilation (term-term) ribonucleotide metabolic process	GO:0042311 (term-term) GO:0009259
35040	72052	0.492035	vasodilation (term-term) ribonucleotide biosynthetic process	vasodilation (term-term) ribonucleotide biosynthetic process	GO:0042311 (term-term) GO:0009260
35041	72053	0.475703	vasodilation (term-term) response to temperature stimulus	vasodilation (term-term) response to temperature stimulus	GO:0042311 (term-term) GO:0009266
35042	72054	0.475703	vasodilation (term-term) response to cold	vasodilation (term-term) response to cold	GO:0042311 (term-term) GO:0009409
35043	72055	0.389716	vasodilation (term-term) positive regulation of biosynthetic process	vasodilation (term-term) positive regulation of biosynthetic process	GO:0042311 (term-term) GO:0009891
35044	72056	0.492035	vasodilation (term-term) positive regulation of signal transduction	vasodilation (term-term) positive regulation of signal transduction	GO:0042311 (term-term) GO:0009967
35045	72057	0.307042	vasodilation (term-term) ribose phosphate metabolic process	vasodilation (term-term) ribose phosphate metabolic process	GO:0042311 (term-term) GO:0019693
35046	72058	0.313808	vasodilation (term-term) signal transduction by phosphorylation	vasodilation (term-term) signal transduction by phosphorylation	GO:0042311 (term-term) GO:0023014
35047	72059	0.492035	vasodilation (term-term) regulation of cyclic nucleotide metabolic process	vasodilation (term-term) regulation of cyclic nucleotide metabolic process	GO:0042311 (term-term) GO:0030799
35048	72060	0.492035	vasodilation (term-term) positive regulation of cyclic nucleotide metabolic process	vasodilation (term-term) positive regulation of cyclic nucleotide metabolic process	GO:0042311 (term-term) GO:0030801
35049	72061	0.492035	vasodilation (term-term) regulation of cyclic nucleotide biosynthetic process	vasodilation (term-term) regulation of cyclic nucleotide biosynthetic process	GO:0042311 (term-term) GO:0030802
35050	72062	0.492035	vasodilation (term-term) positive regulation of cyclic nucleotide biosynthetic process	vasodilation (term-term) positive regulation of cyclic nucleotide biosynthetic process	GO:0042311 (term-term) GO:0030804
35051	72063	0.492035	vasodilation (term-term) regulation of nucleotide biosynthetic process	vasodilation (term-term) regulation of nucleotide biosynthetic process	GO:0042311 (term-term) GO:0030808
35052	72064	0.492035	vasodilation (term-term) positive regulation of nucleotide biosynthetic process	vasodilation (term-term) positive regulation of nucleotide biosynthetic process	GO:0042311 (term-term) GO:0030810
35053	72065	0.492035	vasodilation (term-term) regulation of cAMP metabolic process	vasodilation (term-term) regulation of cAMP metabolic process	GO:0042311 (term-term) GO:0030814
35054	72066	0.492035	vasodilation (term-term) positive regulation of cAMP metabolic process	vasodilation (term-term) positive regulation of cAMP metabolic process	GO:0042311 (term-term) GO:0030816
35055	72067	0.492035	vasodilation (term-term) regulation of cAMP biosynthetic process	vasodilation (term-term) regulation of cAMP biosynthetic process	GO:0042311 (term-term) GO:0030817
35056	72068	0.492035	vasodilation (term-term) positive regulation of cAMP biosynthetic process	vasodilation (term-term) positive regulation of cAMP biosynthetic process	GO:0042311 (term-term) GO:0030819
35057	72069	0.804762	vasodilation (term-term) regulation of cyclase activity	vasodilation (term-term) regulation of cyclase activity	GO:0042311 (term-term) GO:0031279
35058	72070	0.804762	vasodilation (term-term) positive regulation of cyclase activity	vasodilation (term-term) positive regulation of cyclase activity	GO:0042311 (term-term) GO:0031281
35059	72071	0.389716	vasodilation (term-term) positive regulation of cellular biosynthetic process	vasodilation (term-term) positive regulation of cellular biosynthetic process	GO:0042311 (term-term) GO:0031328
35060	72072	0.908686	vasodilation (term-term) regulation of tube size	vasodilation (term-term) regulation of tube size	GO:0042311 (term-term) GO:0035150
35061	72073	0.475703	vasodilation (term-term) multicellular organism growth	vasodilation (term-term) multicellular organism growth	GO:0042311 (term-term) GO:0035264
35062	72074	0.360802	vasodilation (term-term) regulation of growth	vasodilation (term-term) regulation of growth	GO:0042311 (term-term) GO:0040008
35063	72075	0.475703	vasodilation (term-term) regulation of multicellular organism growth	vasodilation (term-term) regulation of multicellular organism growth	GO:0042311 (term-term) GO:0040014
35064	72077	0.777577	positive regulation of phosphorylation (term-term) MAPK cascade	positive regulation of phosphorylation (term-term) MAPK cascade	GO:0042327 (term-term) GO:0000165
35065	72078	0.322314	positive regulation of phosphorylation (term-term) response to hypoxia	positive regulation of phosphorylation (term-term) response to hypoxia	GO:0042327 (term-term) GO:0001666
35066	72079	0.925859	positive regulation of phosphorylation (term-term) positive regulation of protein phosphorylation	positive regulation of phosphorylation (term-term) positive regulation of protein phosphorylation	GO:0042327 (term-term) GO:0001934
35067	72080	0.322314	positive regulation of phosphorylation (term-term) response to dietary excess	positive regulation of phosphorylation (term-term) response to dietary excess	GO:0042327 (term-term) GO:0002021
35068	72081	0.340836	positive regulation of phosphorylation (term-term) circulatory system process	positive regulation of phosphorylation (term-term) circulatory system process	GO:0042327 (term-term) GO:0003013
35069	72082	0.481013	positive regulation of phosphorylation (term-term) vascular process in circulatory system	positive regulation of phosphorylation (term-term) vascular process in circulatory system	GO:0042327 (term-term) GO:0003018
35070	72083	0.340836	positive regulation of phosphorylation (term-term) blood circulation	positive regulation of phosphorylation (term-term) blood circulation	GO:0042327 (term-term) GO:0008015
35071	72084	0.322314	positive regulation of phosphorylation (term-term) response to temperature stimulus	positive regulation of phosphorylation (term-term) response to temperature stimulus	GO:0042327 (term-term) GO:0009266
35072	72085	0.322314	positive regulation of phosphorylation (term-term) response to cold	positive regulation of phosphorylation (term-term) response to cold	GO:0042327 (term-term) GO:0009409
35073	72086	0.42577	positive regulation of phosphorylation (term-term) response to abiotic stimulus	positive regulation of phosphorylation (term-term) response to abiotic stimulus	GO:0042327 (term-term) GO:0009628
35074	72087	0.604502	positive regulation of phosphorylation (term-term) positive regulation of signal transduction	positive regulation of phosphorylation (term-term) positive regulation of signal transduction	GO:0042327 (term-term) GO:0009967
35075	72088	0.568421	positive regulation of phosphorylation (term-term) positive regulation of phosphorus metabolic process	positive regulation of phosphorylation (term-term) positive regulation of phosphorus metabolic process	GO:0042327 (term-term) GO:0010562
35076	72089	0.528736	positive regulation of phosphorylation (term-term) regulation of phosphate metabolic process	positive regulation of phosphorylation (term-term) regulation of phosphate metabolic process	GO:0042327 (term-term) GO:0019220
35077	72090	0.777577	positive regulation of phosphorylation (term-term) signal transduction by phosphorylation	positive regulation of phosphorylation (term-term) signal transduction by phosphorylation	GO:0042327 (term-term) GO:0023014
35078	72091	0.381132	positive regulation of phosphorylation (term-term) regulation of tube size	positive regulation of phosphorylation (term-term) regulation of tube size	GO:0042327 (term-term) GO:0035150
35079	72092	0.322314	positive regulation of phosphorylation (term-term) multicellular organism growth	positive regulation of phosphorylation (term-term) multicellular organism growth	GO:0042327 (term-term) GO:0035264
35080	72093	0.322314	positive regulation of phosphorylation (term-term) response to decreased oxygen levels	positive regulation of phosphorylation (term-term) response to decreased oxygen levels	GO:0042327 (term-term) GO:0036293
35081	72094	0.381132	positive regulation of phosphorylation (term-term) regulation of growth	positive regulation of phosphorylation (term-term) regulation of growth	GO:0042327 (term-term) GO:0040008
35082	72095	0.322314	positive regulation of phosphorylation (term-term) regulation of multicellular organism growth	positive regulation of phosphorylation (term-term) regulation of multicellular organism growth	GO:0042327 (term-term) GO:0040014
35083	72097	0.324176	homeostatic process (term-term) vascular process in circulatory system	homeostatic process (term-term) vascular process in circulatory system	GO:0042592 (term-term) GO:0003018
35084	72098	0.38806	homeostatic process (term-term) endocytosis	homeostatic process (term-term) endocytosis	GO:0042592 (term-term) GO:0006897
35085	72099	0.37274	homeostatic process (term-term) receptor-mediated endocytosis	homeostatic process (term-term) receptor-mediated endocytosis	GO:0042592 (term-term) GO:0006898
35086	72100	0.436813	homeostatic process (term-term) adenylate cyclase-modulating G-protein coupled receptor signaling pathway	homeostatic process (term-term) adenylate cyclase-modulating G-protein coupled receptor signaling pathway	GO:0042592 (term-term) GO:0007188
35087	72101	0.307042	homeostatic process (term-term) adenylate cyclase-activating G-protein coupled receptor signaling pathway	homeostatic process (term-term) adenylate cyclase-activating G-protein coupled receptor signaling pathway	GO:0042592 (term-term) GO:0007189
35088	72102	0.307042	homeostatic process (term-term) activation of adenylate cyclase activity	homeostatic process (term-term) activation of adenylate cyclase activity	GO:0042592 (term-term) GO:0007190
35089	72103	0.356633	homeostatic process (term-term) response to temperature stimulus	homeostatic process (term-term) response to temperature stimulus	GO:0042592 (term-term) GO:0009266
35090	72104	0.356633	homeostatic process (term-term) response to cold	homeostatic process (term-term) response to cold	GO:0042592 (term-term) GO:0009409
35091	72105	0.429836	homeostatic process (term-term) response to abiotic stimulus	homeostatic process (term-term) response to abiotic stimulus	GO:0042592 (term-term) GO:0009628
35092	72106	0.442522	homeostatic process (term-term) positive regulation of biosynthetic process	homeostatic process (term-term) positive regulation of biosynthetic process	GO:0042592 (term-term) GO:0009891
35093	72107	0.442522	homeostatic process (term-term) positive regulation of phosphorus metabolic process	homeostatic process (term-term) positive regulation of phosphorus metabolic process	GO:0042592 (term-term) GO:0010562
35094	72108	0.398533	homeostatic process (term-term) regulation of phosphate metabolic process	homeostatic process (term-term) regulation of phosphate metabolic process	GO:0042592 (term-term) GO:0019220
35095	72109	0.307042	homeostatic process (term-term) regulation of cyclase activity	homeostatic process (term-term) regulation of cyclase activity	GO:0042592 (term-term) GO:0031279
35096	72110	0.307042	homeostatic process (term-term) positive regulation of cyclase activity	homeostatic process (term-term) positive regulation of cyclase activity	GO:0042592 (term-term) GO:0031281
35097	72111	0.442522	homeostatic process (term-term) positive regulation of cellular biosynthetic process	homeostatic process (term-term) positive regulation of cellular biosynthetic process	GO:0042592 (term-term) GO:0031328
35098	72112	0.37274	homeostatic process (term-term) regulation of growth	homeostatic process (term-term) regulation of growth	GO:0042592 (term-term) GO:0040008
35099	72113	0.307042	homeostatic process (term-term) vasodilation	homeostatic process (term-term) vasodilation	GO:0042592 (term-term) GO:0042311
35100	72115	0.661157	negative regulation of apoptotic process (term-term) response to hypoxia	negative regulation of apoptotic process (term-term) response to hypoxia	GO:0043066 (term-term) GO:0001666
35101	72116	0.481013	negative regulation of apoptotic process (term-term) positive regulation of protein phosphorylation	negative regulation of apoptotic process (term-term) positive regulation of protein phosphorylation	GO:0043066 (term-term) GO:0001934
35102	72117	0.332731	negative regulation of apoptotic process (term-term) vascular process in circulatory system	negative regulation of apoptotic process (term-term) vascular process in circulatory system	GO:0043066 (term-term) GO:0003018
35103	72118	0.322314	negative regulation of apoptotic process (term-term) protein folding	negative regulation of apoptotic process (term-term) protein folding	GO:0043066 (term-term) GO:0006457
35104	72119	0.322314	negative regulation of apoptotic process (term-term) digestion	negative regulation of apoptotic process (term-term) digestion	GO:0043066 (term-term) GO:0007586
35105	72120	0.310924	negative regulation of apoptotic process (term-term) response to abiotic stimulus	negative regulation of apoptotic process (term-term) response to abiotic stimulus	GO:0043066 (term-term) GO:0009628
35106	72121	0.661157	negative regulation of apoptotic process (term-term) response to decreased oxygen levels	negative regulation of apoptotic process (term-term) response to decreased oxygen levels	GO:0043066 (term-term) GO:0036293
35107	72122	0.430556	negative regulation of apoptotic process (term-term) positive regulation of phosphorylation	negative regulation of apoptotic process (term-term) positive regulation of phosphorylation	GO:0043066 (term-term) GO:0042327
35108	72124	0.661157	negative regulation of programmed cell death (term-term) response to hypoxia	negative regulation of programmed cell death (term-term) response to hypoxia	GO:0043069 (term-term) GO:0001666
35109	72125	0.481013	negative regulation of programmed cell death (term-term) positive regulation of protein phosphorylation	negative regulation of programmed cell death (term-term) positive regulation of protein phosphorylation	GO:0043069 (term-term) GO:0001934
35110	72126	0.332731	negative regulation of programmed cell death (term-term) vascular process in circulatory system	negative regulation of programmed cell death (term-term) vascular process in circulatory system	GO:0043069 (term-term) GO:0003018
35111	72127	0.322314	negative regulation of programmed cell death (term-term) protein folding	negative regulation of programmed cell death (term-term) protein folding	GO:0043069 (term-term) GO:0006457
35112	72128	0.322314	negative regulation of programmed cell death (term-term) digestion	negative regulation of programmed cell death (term-term) digestion	GO:0043069 (term-term) GO:0007586
35113	72129	0.310924	negative regulation of programmed cell death (term-term) response to abiotic stimulus	negative regulation of programmed cell death (term-term) response to abiotic stimulus	GO:0043069 (term-term) GO:0009628
35114	72130	0.661157	negative regulation of programmed cell death (term-term) response to decreased oxygen levels	negative regulation of programmed cell death (term-term) response to decreased oxygen levels	GO:0043069 (term-term) GO:0036293
35115	72131	0.430556	negative regulation of programmed cell death (term-term) positive regulation of phosphorylation	negative regulation of programmed cell death (term-term) positive regulation of phosphorylation	GO:0043069 (term-term) GO:0042327
35116	72132	1	negative regulation of programmed cell death (term-term) negative regulation of apoptotic process	negative regulation of programmed cell death (term-term) negative regulation of apoptotic process	GO:0043069 (term-term) GO:0043066
35117	72134	0.477707	positive regulation of catalytic activity (term-term) MAPK cascade	positive regulation of catalytic activity (term-term) MAPK cascade	GO:0043085 (term-term) GO:0000165
35118	72135	0.477707	positive regulation of catalytic activity (term-term) positive regulation of protein phosphorylation	positive regulation of catalytic activity (term-term) positive regulation of protein phosphorylation	GO:0043085 (term-term) GO:0001934
35119	72136	0.335788	positive regulation of catalytic activity (term-term) circulatory system process	positive regulation of catalytic activity (term-term) circulatory system process	GO:0043085 (term-term) GO:0003013
35120	72137	0.477707	positive regulation of catalytic activity (term-term) vascular process in circulatory system	positive regulation of catalytic activity (term-term) vascular process in circulatory system	GO:0043085 (term-term) GO:0003018
35121	72138	0.41092	positive regulation of catalytic activity (term-term) regulation of nucleotide metabolic process	positive regulation of catalytic activity (term-term) regulation of nucleotide metabolic process	GO:0043085 (term-term) GO:0006140
35122	72139	0.356021	positive regulation of catalytic activity (term-term) purine nucleotide metabolic process	positive regulation of catalytic activity (term-term) purine nucleotide metabolic process	GO:0043085 (term-term) GO:0006163
35123	72140	0.335788	positive regulation of catalytic activity (term-term) purine nucleotide biosynthetic process	positive regulation of catalytic activity (term-term) purine nucleotide biosynthetic process	GO:0043085 (term-term) GO:0006164
35124	72141	0.335788	positive regulation of catalytic activity (term-term) cAMP biosynthetic process	positive regulation of catalytic activity (term-term) cAMP biosynthetic process	GO:0043085 (term-term) GO:0006171
35125	72142	0.356021	positive regulation of catalytic activity (term-term) nucleoside phosphate metabolic process	positive regulation of catalytic activity (term-term) nucleoside phosphate metabolic process	GO:0043085 (term-term) GO:0006753
35126	72143	0.300775	positive regulation of catalytic activity (term-term) endocytosis	positive regulation of catalytic activity (term-term) endocytosis	GO:0043085 (term-term) GO:0006897
35127	72144	0.335788	positive regulation of catalytic activity (term-term) G-protein coupled receptor signaling pathway, coupled to cyclic nucleotide second messenger	positive regulation of catalytic activity (term-term) G-protein coupled receptor signaling pathway, coupled to cyclic nucleotide second messenger	GO:0043085 (term-term) GO:0007187
35128	72145	0.477707	positive regulation of catalytic activity (term-term) adenylate cyclase-modulating G-protein coupled receptor signaling pathway	positive regulation of catalytic activity (term-term) adenylate cyclase-modulating G-protein coupled receptor signaling pathway	GO:0043085 (term-term) GO:0007188
35129	72146	0.585859	positive regulation of catalytic activity (term-term) adenylate cyclase-activating G-protein coupled receptor signaling pathway	positive regulation of catalytic activity (term-term) adenylate cyclase-activating G-protein coupled receptor signaling pathway	GO:0043085 (term-term) GO:0007189
35130	72147	0.585859	positive regulation of catalytic activity (term-term) activation of adenylate cyclase activity	positive regulation of catalytic activity (term-term) activation of adenylate cyclase activity	GO:0043085 (term-term) GO:0007190
35131	72148	0.335788	positive regulation of catalytic activity (term-term) blood circulation	positive regulation of catalytic activity (term-term) blood circulation	GO:0043085 (term-term) GO:0008015
35132	72149	0.356021	positive regulation of catalytic activity (term-term) nucleotide metabolic process	positive regulation of catalytic activity (term-term) nucleotide metabolic process	GO:0043085 (term-term) GO:0009117
35133	72150	0.356021	positive regulation of catalytic activity (term-term) purine ribonucleotide metabolic process	positive regulation of catalytic activity (term-term) purine ribonucleotide metabolic process	GO:0043085 (term-term) GO:0009150
35134	72151	0.335788	positive regulation of catalytic activity (term-term) purine ribonucleotide biosynthetic process	positive regulation of catalytic activity (term-term) purine ribonucleotide biosynthetic process	GO:0043085 (term-term) GO:0009152
35135	72152	0.335788	positive regulation of catalytic activity (term-term) nucleotide biosynthetic process	positive regulation of catalytic activity (term-term) nucleotide biosynthetic process	GO:0043085 (term-term) GO:0009165
35136	72153	0.335788	positive regulation of catalytic activity (term-term) cyclic nucleotide metabolic process	positive regulation of catalytic activity (term-term) cyclic nucleotide metabolic process	GO:0043085 (term-term) GO:0009187
35137	72154	0.335788	positive regulation of catalytic activity (term-term) cyclic nucleotide biosynthetic process	positive regulation of catalytic activity (term-term) cyclic nucleotide biosynthetic process	GO:0043085 (term-term) GO:0009190
35138	72155	0.356021	positive regulation of catalytic activity (term-term) ribonucleotide metabolic process	positive regulation of catalytic activity (term-term) ribonucleotide metabolic process	GO:0043085 (term-term) GO:0009259
35139	72156	0.335788	positive regulation of catalytic activity (term-term) ribonucleotide biosynthetic process	positive regulation of catalytic activity (term-term) ribonucleotide biosynthetic process	GO:0043085 (term-term) GO:0009260
35140	72157	0.360485	positive regulation of catalytic activity (term-term) response to temperature stimulus	positive regulation of catalytic activity (term-term) response to temperature stimulus	GO:0043085 (term-term) GO:0009266
35141	72158	0.360485	positive regulation of catalytic activity (term-term) response to cold	positive regulation of catalytic activity (term-term) response to cold	GO:0043085 (term-term) GO:0009409
35142	72159	0.317542	positive regulation of catalytic activity (term-term) positive regulation of biosynthetic process	positive regulation of catalytic activity (term-term) positive regulation of biosynthetic process	GO:0043085 (term-term) GO:0009891
35143	72160	0.456554	positive regulation of catalytic activity (term-term) positive regulation of signal transduction	positive regulation of catalytic activity (term-term) positive regulation of signal transduction	GO:0043085 (term-term) GO:0009967
35144	72161	0.527529	positive regulation of catalytic activity (term-term) positive regulation of phosphorus metabolic process	positive regulation of catalytic activity (term-term) positive regulation of phosphorus metabolic process	GO:0043085 (term-term) GO:0010562
35145	72162	0.367461	positive regulation of catalytic activity (term-term) vesicle-mediated transport	positive regulation of catalytic activity (term-term) vesicle-mediated transport	GO:0043085 (term-term) GO:0016192
35146	72163	0.588972	positive regulation of catalytic activity (term-term) regulation of phosphate metabolic process	positive regulation of catalytic activity (term-term) regulation of phosphate metabolic process	GO:0043085 (term-term) GO:0019220
35147	72164	0.356021	positive regulation of catalytic activity (term-term) ribose phosphate metabolic process	positive regulation of catalytic activity (term-term) ribose phosphate metabolic process	GO:0043085 (term-term) GO:0019693
35148	72165	0.477707	positive regulation of catalytic activity (term-term) signal transduction by phosphorylation	positive regulation of catalytic activity (term-term) signal transduction by phosphorylation	GO:0043085 (term-term) GO:0023014
35149	72166	0.335788	positive regulation of catalytic activity (term-term) regulation of cyclic nucleotide metabolic process	positive regulation of catalytic activity (term-term) regulation of cyclic nucleotide metabolic process	GO:0043085 (term-term) GO:0030799
35150	72167	0.335788	positive regulation of catalytic activity (term-term) positive regulation of cyclic nucleotide metabolic process	positive regulation of catalytic activity (term-term) positive regulation of cyclic nucleotide metabolic process	GO:0043085 (term-term) GO:0030801
35151	72168	0.335788	positive regulation of catalytic activity (term-term) regulation of cyclic nucleotide biosynthetic process	positive regulation of catalytic activity (term-term) regulation of cyclic nucleotide biosynthetic process	GO:0043085 (term-term) GO:0030802
35152	72169	0.335788	positive regulation of catalytic activity (term-term) positive regulation of cyclic nucleotide biosynthetic process	positive regulation of catalytic activity (term-term) positive regulation of cyclic nucleotide biosynthetic process	GO:0043085 (term-term) GO:0030804
35153	72170	0.335788	positive regulation of catalytic activity (term-term) regulation of nucleotide biosynthetic process	positive regulation of catalytic activity (term-term) regulation of nucleotide biosynthetic process	GO:0043085 (term-term) GO:0030808
35154	72171	0.335788	positive regulation of catalytic activity (term-term) positive regulation of nucleotide biosynthetic process	positive regulation of catalytic activity (term-term) positive regulation of nucleotide biosynthetic process	GO:0043085 (term-term) GO:0030810
35155	72172	0.335788	positive regulation of catalytic activity (term-term) regulation of cAMP metabolic process	positive regulation of catalytic activity (term-term) regulation of cAMP metabolic process	GO:0043085 (term-term) GO:0030814
35156	72173	0.335788	positive regulation of catalytic activity (term-term) positive regulation of cAMP metabolic process	positive regulation of catalytic activity (term-term) positive regulation of cAMP metabolic process	GO:0043085 (term-term) GO:0030816
35157	72174	0.335788	positive regulation of catalytic activity (term-term) regulation of cAMP biosynthetic process	positive regulation of catalytic activity (term-term) regulation of cAMP biosynthetic process	GO:0043085 (term-term) GO:0030817
35158	72175	0.335788	positive regulation of catalytic activity (term-term) positive regulation of cAMP biosynthetic process	positive regulation of catalytic activity (term-term) positive regulation of cAMP biosynthetic process	GO:0043085 (term-term) GO:0030819
35159	72176	0.585859	positive regulation of catalytic activity (term-term) regulation of cyclase activity	positive regulation of catalytic activity (term-term) regulation of cyclase activity	GO:0043085 (term-term) GO:0031279
35160	72177	0.585859	positive regulation of catalytic activity (term-term) positive regulation of cyclase activity	positive regulation of catalytic activity (term-term) positive regulation of cyclase activity	GO:0043085 (term-term) GO:0031281
35161	72178	0.317542	positive regulation of catalytic activity (term-term) positive regulation of cellular biosynthetic process	positive regulation of catalytic activity (term-term) positive regulation of cellular biosynthetic process	GO:0043085 (term-term) GO:0031328
35162	72179	0.396072	positive regulation of catalytic activity (term-term) regulation of tube size	positive regulation of catalytic activity (term-term) regulation of tube size	GO:0043085 (term-term) GO:0035150
35163	72180	0.447811	positive regulation of catalytic activity (term-term) vasodilation	positive regulation of catalytic activity (term-term) vasodilation	GO:0043085 (term-term) GO:0042311
35164	72181	0.555039	positive regulation of catalytic activity (term-term) positive regulation of phosphorylation	positive regulation of catalytic activity (term-term) positive regulation of phosphorylation	GO:0043085 (term-term) GO:0042327
35165	72182	0.356021	positive regulation of catalytic activity (term-term) homeostatic process	positive regulation of catalytic activity (term-term) homeostatic process	GO:0043085 (term-term) GO:0042592
35166	72183	0.300775	positive regulation of catalytic activity (term-term) negative regulation of apoptotic process	positive regulation of catalytic activity (term-term) negative regulation of apoptotic process	GO:0043085 (term-term) GO:0043066
35167	72184	0.300775	positive regulation of catalytic activity (term-term) negative regulation of programmed cell death	positive regulation of catalytic activity (term-term) negative regulation of programmed cell death	GO:0043085 (term-term) GO:0043069
35168	72186	0.828452	positive regulation of MAPK cascade (term-term) MAPK cascade	positive regulation of MAPK cascade (term-term) MAPK cascade	GO:0043410 (term-term) GO:0000165
35169	72187	0.656904	positive regulation of MAPK cascade (term-term) positive regulation of protein phosphorylation	positive regulation of MAPK cascade (term-term) positive regulation of protein phosphorylation	GO:0043410 (term-term) GO:0001934
35170	72188	0.475703	positive regulation of MAPK cascade (term-term) response to dietary excess	positive regulation of MAPK cascade (term-term) response to dietary excess	GO:0043410 (term-term) GO:0002021
35171	72189	0.492035	positive regulation of MAPK cascade (term-term) circulatory system process	positive regulation of MAPK cascade (term-term) circulatory system process	GO:0043410 (term-term) GO:0003013
35172	72190	0.656904	positive regulation of MAPK cascade (term-term) vascular process in circulatory system	positive regulation of MAPK cascade (term-term) vascular process in circulatory system	GO:0043410 (term-term) GO:0003018
35173	72191	0.360802	positive regulation of MAPK cascade (term-term) receptor-mediated endocytosis	positive regulation of MAPK cascade (term-term) receptor-mediated endocytosis	GO:0043410 (term-term) GO:0006898
35174	72192	0.313808	positive regulation of MAPK cascade (term-term) adenylate cyclase-modulating G-protein coupled receptor signaling pathway	positive regulation of MAPK cascade (term-term) adenylate cyclase-modulating G-protein coupled receptor signaling pathway	GO:0043410 (term-term) GO:0007188
35175	72193	0.414286	positive regulation of MAPK cascade (term-term) adenylate cyclase-activating G-protein coupled receptor signaling pathway	positive regulation of MAPK cascade (term-term) adenylate cyclase-activating G-protein coupled receptor signaling pathway	GO:0043410 (term-term) GO:0007189
35176	72194	0.414286	positive regulation of MAPK cascade (term-term) activation of adenylate cyclase activity	positive regulation of MAPK cascade (term-term) activation of adenylate cyclase activity	GO:0043410 (term-term) GO:0007190
35177	72195	0.492035	positive regulation of MAPK cascade (term-term) blood circulation	positive regulation of MAPK cascade (term-term) blood circulation	GO:0043410 (term-term) GO:0008015
35178	72196	0.360802	positive regulation of MAPK cascade (term-term) regulation of blood pressure	positive regulation of MAPK cascade (term-term) regulation of blood pressure	GO:0043410 (term-term) GO:0008217
35179	72197	0.475703	positive regulation of MAPK cascade (term-term) response to temperature stimulus	positive regulation of MAPK cascade (term-term) response to temperature stimulus	GO:0043410 (term-term) GO:0009266
35180	72198	0.475703	positive regulation of MAPK cascade (term-term) response to cold	positive regulation of MAPK cascade (term-term) response to cold	GO:0043410 (term-term) GO:0009409
35181	72199	0.337739	positive regulation of MAPK cascade (term-term) response to abiotic stimulus	positive regulation of MAPK cascade (term-term) response to abiotic stimulus	GO:0043410 (term-term) GO:0009628
35182	72200	0.637168	positive regulation of MAPK cascade (term-term) positive regulation of signal transduction	positive regulation of MAPK cascade (term-term) positive regulation of signal transduction	GO:0043410 (term-term) GO:0009967
35183	72201	0.389716	positive regulation of MAPK cascade (term-term) positive regulation of phosphorus metabolic process	positive regulation of MAPK cascade (term-term) positive regulation of phosphorus metabolic process	GO:0043410 (term-term) GO:0010562
35184	72202	0.359375	positive regulation of MAPK cascade (term-term) regulation of phosphate metabolic process	positive regulation of MAPK cascade (term-term) regulation of phosphate metabolic process	GO:0043410 (term-term) GO:0019220
35185	72203	0.828452	positive regulation of MAPK cascade (term-term) signal transduction by phosphorylation	positive regulation of MAPK cascade (term-term) signal transduction by phosphorylation	GO:0043410 (term-term) GO:0023014
35186	72204	0.414286	positive regulation of MAPK cascade (term-term) regulation of cyclase activity	positive regulation of MAPK cascade (term-term) regulation of cyclase activity	GO:0043410 (term-term) GO:0031279
35187	72205	0.414286	positive regulation of MAPK cascade (term-term) positive regulation of cyclase activity	positive regulation of MAPK cascade (term-term) positive regulation of cyclase activity	GO:0043410 (term-term) GO:0031281
35188	72206	0.54343	positive regulation of MAPK cascade (term-term) regulation of tube size	positive regulation of MAPK cascade (term-term) regulation of tube size	GO:0043410 (term-term) GO:0035150
35189	72207	0.475703	positive regulation of MAPK cascade (term-term) multicellular organism growth	positive regulation of MAPK cascade (term-term) multicellular organism growth	GO:0043410 (term-term) GO:0035264
35190	72208	0.54343	positive regulation of MAPK cascade (term-term) regulation of growth	positive regulation of MAPK cascade (term-term) regulation of growth	GO:0043410 (term-term) GO:0040008
35191	72209	0.475703	positive regulation of MAPK cascade (term-term) regulation of multicellular organism growth	positive regulation of MAPK cascade (term-term) regulation of multicellular organism growth	GO:0043410 (term-term) GO:0040014
35192	72210	0.414286	positive regulation of MAPK cascade (term-term) vasodilation	positive regulation of MAPK cascade (term-term) vasodilation	GO:0043410 (term-term) GO:0042311
35193	72211	0.757396	positive regulation of MAPK cascade (term-term) positive regulation of phosphorylation	positive regulation of MAPK cascade (term-term) positive regulation of phosphorylation	GO:0043410 (term-term) GO:0042327
35194	72212	0.447811	positive regulation of MAPK cascade (term-term) positive regulation of catalytic activity	positive regulation of MAPK cascade (term-term) positive regulation of catalytic activity	GO:0043410 (term-term) GO:0043085
35195	72214	0.429423	regulation of system process (term-term) MAPK cascade	regulation of system process (term-term) MAPK cascade	GO:0044057 (term-term) GO:0000165
35196	72215	0.611374	regulation of system process (term-term) response to dietary excess	regulation of system process (term-term) response to dietary excess	GO:0044057 (term-term) GO:0002021
35197	72216	0.719178	regulation of system process (term-term) circulatory system process	regulation of system process (term-term) circulatory system process	GO:0044057 (term-term) GO:0003013
35198	72217	0.755467	regulation of system process (term-term) vascular process in circulatory system	regulation of system process (term-term) vascular process in circulatory system	GO:0044057 (term-term) GO:0003018
35199	72218	0.530278	regulation of system process (term-term) regulation of nucleotide metabolic process	regulation of system process (term-term) regulation of nucleotide metabolic process	GO:0044057 (term-term) GO:0006140
35200	72219	0.37274	regulation of system process (term-term) purine nucleotide metabolic process	regulation of system process (term-term) purine nucleotide metabolic process	GO:0044057 (term-term) GO:0006163
35201	72220	0.578767	regulation of system process (term-term) purine nucleotide biosynthetic process	regulation of system process (term-term) purine nucleotide biosynthetic process	GO:0044057 (term-term) GO:0006164
35202	72221	0.578767	regulation of system process (term-term) cAMP biosynthetic process	regulation of system process (term-term) cAMP biosynthetic process	GO:0044057 (term-term) GO:0006171
35203	72222	0.37274	regulation of system process (term-term) nucleoside phosphate metabolic process	regulation of system process (term-term) nucleoside phosphate metabolic process	GO:0044057 (term-term) GO:0006753
35204	72223	0.530278	regulation of system process (term-term) G-protein coupled receptor signaling pathway	regulation of system process (term-term) G-protein coupled receptor signaling pathway	GO:0044057 (term-term) GO:0007186
35205	72224	0.578767	regulation of system process (term-term) G-protein coupled receptor signaling pathway, coupled to cyclic nucleotide second messenger	regulation of system process (term-term) G-protein coupled receptor signaling pathway, coupled to cyclic nucleotide second messenger	GO:0044057 (term-term) GO:0007187
35206	72225	0.755467	regulation of system process (term-term) adenylate cyclase-modulating G-protein coupled receptor signaling pathway	regulation of system process (term-term) adenylate cyclase-modulating G-protein coupled receptor signaling pathway	GO:0044057 (term-term) GO:0007188
35207	72226	0.726058	regulation of system process (term-term) adenylate cyclase-activating G-protein coupled receptor signaling pathway	regulation of system process (term-term) adenylate cyclase-activating G-protein coupled receptor signaling pathway	GO:0044057 (term-term) GO:0007189
35208	72227	0.726058	regulation of system process (term-term) activation of adenylate cyclase activity	regulation of system process (term-term) activation of adenylate cyclase activity	GO:0044057 (term-term) GO:0007190
35209	72228	0.719178	regulation of system process (term-term) blood circulation	regulation of system process (term-term) blood circulation	GO:0044057 (term-term) GO:0008015
35210	72229	0.655462	regulation of system process (term-term) regulation of blood pressure	regulation of system process (term-term) regulation of blood pressure	GO:0044057 (term-term) GO:0008217
35211	72230	0.37274	regulation of system process (term-term) nucleotide metabolic process	regulation of system process (term-term) nucleotide metabolic process	GO:0044057 (term-term) GO:0009117
35212	72231	0.37274	regulation of system process (term-term) purine ribonucleotide metabolic process	regulation of system process (term-term) purine ribonucleotide metabolic process	GO:0044057 (term-term) GO:0009150
35213	72232	0.578767	regulation of system process (term-term) purine ribonucleotide biosynthetic process	regulation of system process (term-term) purine ribonucleotide biosynthetic process	GO:0044057 (term-term) GO:0009152
35214	72233	0.578767	regulation of system process (term-term) nucleotide biosynthetic process	regulation of system process (term-term) nucleotide biosynthetic process	GO:0044057 (term-term) GO:0009165
35215	72234	0.578767	regulation of system process (term-term) cyclic nucleotide metabolic process	regulation of system process (term-term) cyclic nucleotide metabolic process	GO:0044057 (term-term) GO:0009187
35216	72235	0.578767	regulation of system process (term-term) cyclic nucleotide biosynthetic process	regulation of system process (term-term) cyclic nucleotide biosynthetic process	GO:0044057 (term-term) GO:0009190
35217	72236	0.37274	regulation of system process (term-term) ribonucleotide metabolic process	regulation of system process (term-term) ribonucleotide metabolic process	GO:0044057 (term-term) GO:0009259
35218	72237	0.578767	regulation of system process (term-term) ribonucleotide biosynthetic process	regulation of system process (term-term) ribonucleotide biosynthetic process	GO:0044057 (term-term) GO:0009260
35219	72238	0.417062	regulation of system process (term-term) response to temperature stimulus	regulation of system process (term-term) response to temperature stimulus	GO:0044057 (term-term) GO:0009266
35220	72239	0.417062	regulation of system process (term-term) response to cold	regulation of system process (term-term) response to cold	GO:0044057 (term-term) GO:0009409
35221	72240	0.340483	regulation of system process (term-term) positive regulation of biosynthetic process	regulation of system process (term-term) positive regulation of biosynthetic process	GO:0044057 (term-term) GO:0009891
35222	72241	0.578767	regulation of system process (term-term) positive regulation of signal transduction	regulation of system process (term-term) positive regulation of signal transduction	GO:0044057 (term-term) GO:0009967
35223	72242	0.450402	regulation of system process (term-term) positive regulation of phosphorus metabolic process	regulation of system process (term-term) positive regulation of phosphorus metabolic process	GO:0044057 (term-term) GO:0010562
35224	72243	0.416559	regulation of system process (term-term) regulation of phosphate metabolic process	regulation of system process (term-term) regulation of phosphate metabolic process	GO:0044057 (term-term) GO:0019220
35225	72244	0.37274	regulation of system process (term-term) ribose phosphate metabolic process	regulation of system process (term-term) ribose phosphate metabolic process	GO:0044057 (term-term) GO:0019693
35226	72245	0.429423	regulation of system process (term-term) signal transduction by phosphorylation	regulation of system process (term-term) signal transduction by phosphorylation	GO:0044057 (term-term) GO:0023014
35227	72246	0.578767	regulation of system process (term-term) regulation of cyclic nucleotide metabolic process	regulation of system process (term-term) regulation of cyclic nucleotide metabolic process	GO:0044057 (term-term) GO:0030799
35228	72247	0.578767	regulation of system process (term-term) positive regulation of cyclic nucleotide metabolic process	regulation of system process (term-term) positive regulation of cyclic nucleotide metabolic process	GO:0044057 (term-term) GO:0030801
35229	72248	0.578767	regulation of system process (term-term) regulation of cyclic nucleotide biosynthetic process	regulation of system process (term-term) regulation of cyclic nucleotide biosynthetic process	GO:0044057 (term-term) GO:0030802
35230	72249	0.578767	regulation of system process (term-term) positive regulation of cyclic nucleotide biosynthetic process	regulation of system process (term-term) positive regulation of cyclic nucleotide biosynthetic process	GO:0044057 (term-term) GO:0030804
35231	72250	0.578767	regulation of system process (term-term) regulation of nucleotide biosynthetic process	regulation of system process (term-term) regulation of nucleotide biosynthetic process	GO:0044057 (term-term) GO:0030808
35232	72251	0.578767	regulation of system process (term-term) positive regulation of nucleotide biosynthetic process	regulation of system process (term-term) positive regulation of nucleotide biosynthetic process	GO:0044057 (term-term) GO:0030810
35233	72252	0.578767	regulation of system process (term-term) regulation of cAMP metabolic process	regulation of system process (term-term) regulation of cAMP metabolic process	GO:0044057 (term-term) GO:0030814
35234	72253	0.578767	regulation of system process (term-term) positive regulation of cAMP metabolic process	regulation of system process (term-term) positive regulation of cAMP metabolic process	GO:0044057 (term-term) GO:0030816
35235	72254	0.578767	regulation of system process (term-term) regulation of cAMP biosynthetic process	regulation of system process (term-term) regulation of cAMP biosynthetic process	GO:0044057 (term-term) GO:0030817
35236	72255	0.578767	regulation of system process (term-term) positive regulation of cAMP biosynthetic process	regulation of system process (term-term) positive regulation of cAMP biosynthetic process	GO:0044057 (term-term) GO:0030819
35237	72256	0.726058	regulation of system process (term-term) regulation of cyclase activity	regulation of system process (term-term) regulation of cyclase activity	GO:0044057 (term-term) GO:0031279
35238	72257	0.726058	regulation of system process (term-term) positive regulation of cyclase activity	regulation of system process (term-term) positive regulation of cyclase activity	GO:0044057 (term-term) GO:0031281
35239	72258	0.340483	regulation of system process (term-term) positive regulation of cellular biosynthetic process	regulation of system process (term-term) positive regulation of cellular biosynthetic process	GO:0044057 (term-term) GO:0031328
35240	72259	0.827731	regulation of system process (term-term) regulation of tube size	regulation of system process (term-term) regulation of tube size	GO:0044057 (term-term) GO:0035150
35241	72260	0.611374	regulation of system process (term-term) multicellular organism growth	regulation of system process (term-term) multicellular organism growth	GO:0044057 (term-term) GO:0035264
35242	72261	0.483193	regulation of system process (term-term) regulation of growth	regulation of system process (term-term) regulation of growth	GO:0044057 (term-term) GO:0040008
35243	72262	0.611374	regulation of system process (term-term) regulation of multicellular organism growth	regulation of system process (term-term) regulation of multicellular organism growth	GO:0044057 (term-term) GO:0040014
35244	72263	0.726058	regulation of system process (term-term) vasodilation	regulation of system process (term-term) vasodilation	GO:0044057 (term-term) GO:0042311
35245	72264	0.381132	regulation of system process (term-term) positive regulation of phosphorylation	regulation of system process (term-term) positive regulation of phosphorylation	GO:0044057 (term-term) GO:0042327
35246	72265	0.396072	regulation of system process (term-term) positive regulation of catalytic activity	regulation of system process (term-term) positive regulation of catalytic activity	GO:0044057 (term-term) GO:0043085
35247	72266	0.54343	regulation of system process (term-term) positive regulation of MAPK cascade	regulation of system process (term-term) positive regulation of MAPK cascade	GO:0044057 (term-term) GO:0043410
35248	72268	0.516224	positive regulation of molecular function (term-term) MAPK cascade	positive regulation of molecular function (term-term) MAPK cascade	GO:0044093 (term-term) GO:0000165
35249	72269	0.516224	positive regulation of molecular function (term-term) positive regulation of protein phosphorylation	positive regulation of molecular function (term-term) positive regulation of protein phosphorylation	GO:0044093 (term-term) GO:0001934
35250	72270	0.39528	positive regulation of molecular function (term-term) vascular process in circulatory system	positive regulation of molecular function (term-term) vascular process in circulatory system	GO:0044093 (term-term) GO:0003018
35251	72271	0.326027	positive regulation of molecular function (term-term) regulation of nucleotide metabolic process	positive regulation of molecular function (term-term) regulation of nucleotide metabolic process	GO:0044093 (term-term) GO:0006140
35252	72272	0.39528	positive regulation of molecular function (term-term) adenylate cyclase-modulating G-protein coupled receptor signaling pathway	positive regulation of molecular function (term-term) adenylate cyclase-modulating G-protein coupled receptor signaling pathway	GO:0044093 (term-term) GO:0007188
35253	72273	0.496933	positive regulation of molecular function (term-term) adenylate cyclase-activating G-protein coupled receptor signaling pathway	positive regulation of molecular function (term-term) adenylate cyclase-activating G-protein coupled receptor signaling pathway	GO:0044093 (term-term) GO:0007189
35254	72274	0.496933	positive regulation of molecular function (term-term) activation of adenylate cyclase activity	positive regulation of molecular function (term-term) activation of adenylate cyclase activity	GO:0044093 (term-term) GO:0007190
35255	72275	0.306892	positive regulation of molecular function (term-term) response to abiotic stimulus	positive regulation of molecular function (term-term) response to abiotic stimulus	GO:0044093 (term-term) GO:0009628
35256	72276	0.32956	positive regulation of molecular function (term-term) positive regulation of biosynthetic process	positive regulation of molecular function (term-term) positive regulation of biosynthetic process	GO:0044093 (term-term) GO:0009891
35257	72277	0.485356	positive regulation of molecular function (term-term) positive regulation of signal transduction	positive regulation of molecular function (term-term) positive regulation of signal transduction	GO:0044093 (term-term) GO:0009967
35258	72278	0.535849	positive regulation of molecular function (term-term) positive regulation of phosphorus metabolic process	positive regulation of molecular function (term-term) positive regulation of phosphorus metabolic process	GO:0044093 (term-term) GO:0010562
35259	72279	0.594059	positive regulation of molecular function (term-term) regulation of phosphate metabolic process	positive regulation of molecular function (term-term) regulation of phosphate metabolic process	GO:0044093 (term-term) GO:0019220
35260	72280	0.516224	positive regulation of molecular function (term-term) signal transduction by phosphorylation	positive regulation of molecular function (term-term) signal transduction by phosphorylation	GO:0044093 (term-term) GO:0023014
35261	72281	0.496933	positive regulation of molecular function (term-term) regulation of cyclase activity	positive regulation of molecular function (term-term) regulation of cyclase activity	GO:0044093 (term-term) GO:0031279
35262	72282	0.496933	positive regulation of molecular function (term-term) positive regulation of cyclase activity	positive regulation of molecular function (term-term) positive regulation of cyclase activity	GO:0044093 (term-term) GO:0031281
35263	72283	0.32956	positive regulation of molecular function (term-term) positive regulation of cellular biosynthetic process	positive regulation of molecular function (term-term) positive regulation of cellular biosynthetic process	GO:0044093 (term-term) GO:0031328
35264	72284	0.321805	positive regulation of molecular function (term-term) regulation of tube size	positive regulation of molecular function (term-term) regulation of tube size	GO:0044093 (term-term) GO:0035150
35265	72285	0.371166	positive regulation of molecular function (term-term) vasodilation	positive regulation of molecular function (term-term) vasodilation	GO:0044093 (term-term) GO:0042311
35266	72286	0.58466	positive regulation of molecular function (term-term) positive regulation of phosphorylation	positive regulation of molecular function (term-term) positive regulation of phosphorylation	GO:0044093 (term-term) GO:0042327
35267	72287	0.370844	positive regulation of molecular function (term-term) homeostatic process	positive regulation of molecular function (term-term) homeostatic process	GO:0044093 (term-term) GO:0042592
35268	72288	0.347323	positive regulation of molecular function (term-term) negative regulation of apoptotic process	positive regulation of molecular function (term-term) negative regulation of apoptotic process	GO:0044093 (term-term) GO:0043066
35269	72289	0.347323	positive regulation of molecular function (term-term) negative regulation of programmed cell death	positive regulation of molecular function (term-term) negative regulation of programmed cell death	GO:0044093 (term-term) GO:0043069
35270	72290	0.887671	positive regulation of molecular function (term-term) positive regulation of catalytic activity	positive regulation of molecular function (term-term) positive regulation of catalytic activity	GO:0044093 (term-term) GO:0043085
35271	72291	0.371166	positive regulation of molecular function (term-term) positive regulation of MAPK cascade	positive regulation of molecular function (term-term) positive regulation of MAPK cascade	GO:0044093 (term-term) GO:0043410
35272	72292	0.321805	positive regulation of molecular function (term-term) regulation of system process	positive regulation of molecular function (term-term) regulation of system process	GO:0044093 (term-term) GO:0044057
35273	72294	0.356633	single-organism biosynthetic process (term-term) response to dietary excess	single-organism biosynthetic process (term-term) response to dietary excess	GO:0044711 (term-term) GO:0002021
35274	72295	0.324176	single-organism biosynthetic process (term-term) vascular process in circulatory system	single-organism biosynthetic process (term-term) vascular process in circulatory system	GO:0044711 (term-term) GO:0003018
35275	72296	0.67801	single-organism biosynthetic process (term-term) regulation of nucleotide metabolic process	single-organism biosynthetic process (term-term) regulation of nucleotide metabolic process	GO:0044711 (term-term) GO:0006140
35276	72297	0.4875	single-organism biosynthetic process (term-term) purine nucleotide metabolic process	single-organism biosynthetic process (term-term) purine nucleotide metabolic process	GO:0044711 (term-term) GO:0006163
35277	72298	0.728477	single-organism biosynthetic process (term-term) purine nucleotide biosynthetic process	single-organism biosynthetic process (term-term) purine nucleotide biosynthetic process	GO:0044711 (term-term) GO:0006164
35278	72299	0.728477	single-organism biosynthetic process (term-term) cAMP biosynthetic process	single-organism biosynthetic process (term-term) cAMP biosynthetic process	GO:0044711 (term-term) GO:0006171
35279	72300	0.4875	single-organism biosynthetic process (term-term) nucleoside phosphate metabolic process	single-organism biosynthetic process (term-term) nucleoside phosphate metabolic process	GO:0044711 (term-term) GO:0006753
35280	72301	0.67801	single-organism biosynthetic process (term-term) G-protein coupled receptor signaling pathway	single-organism biosynthetic process (term-term) G-protein coupled receptor signaling pathway	GO:0044711 (term-term) GO:0007186
35281	72302	0.728477	single-organism biosynthetic process (term-term) G-protein coupled receptor signaling pathway, coupled to cyclic nucleotide second messenger	single-organism biosynthetic process (term-term) G-protein coupled receptor signaling pathway, coupled to cyclic nucleotide second messenger	GO:0044711 (term-term) GO:0007187
35282	72303	0.549451	single-organism biosynthetic process (term-term) adenylate cyclase-modulating G-protein coupled receptor signaling pathway	single-organism biosynthetic process (term-term) adenylate cyclase-modulating G-protein coupled receptor signaling pathway	GO:0044711 (term-term) GO:0007188
35283	72304	0.422535	single-organism biosynthetic process (term-term) adenylate cyclase-activating G-protein coupled receptor signaling pathway	single-organism biosynthetic process (term-term) adenylate cyclase-activating G-protein coupled receptor signaling pathway	GO:0044711 (term-term) GO:0007189
35284	72305	0.422535	single-organism biosynthetic process (term-term) activation of adenylate cyclase activity	single-organism biosynthetic process (term-term) activation of adenylate cyclase activity	GO:0044711 (term-term) GO:0007190
35285	72306	0.4875	single-organism biosynthetic process (term-term) nucleotide metabolic process	single-organism biosynthetic process (term-term) nucleotide metabolic process	GO:0044711 (term-term) GO:0009117
35286	72307	0.4875	single-organism biosynthetic process (term-term) purine ribonucleotide metabolic process	single-organism biosynthetic process (term-term) purine ribonucleotide metabolic process	GO:0044711 (term-term) GO:0009150
35287	72308	0.728477	single-organism biosynthetic process (term-term) purine ribonucleotide biosynthetic process	single-organism biosynthetic process (term-term) purine ribonucleotide biosynthetic process	GO:0044711 (term-term) GO:0009152
35288	72309	0.728477	single-organism biosynthetic process (term-term) nucleotide biosynthetic process	single-organism biosynthetic process (term-term) nucleotide biosynthetic process	GO:0044711 (term-term) GO:0009165
35289	72310	0.728477	single-organism biosynthetic process (term-term) cyclic nucleotide metabolic process	single-organism biosynthetic process (term-term) cyclic nucleotide metabolic process	GO:0044711 (term-term) GO:0009187
35290	72311	0.728477	single-organism biosynthetic process (term-term) cyclic nucleotide biosynthetic process	single-organism biosynthetic process (term-term) cyclic nucleotide biosynthetic process	GO:0044711 (term-term) GO:0009190
35291	72312	0.4875	single-organism biosynthetic process (term-term) ribonucleotide metabolic process	single-organism biosynthetic process (term-term) ribonucleotide metabolic process	GO:0044711 (term-term) GO:0009259
35292	72313	0.728477	single-organism biosynthetic process (term-term) ribonucleotide biosynthetic process	single-organism biosynthetic process (term-term) ribonucleotide biosynthetic process	GO:0044711 (term-term) GO:0009260
35293	72314	0.442522	single-organism biosynthetic process (term-term) positive regulation of biosynthetic process	single-organism biosynthetic process (term-term) positive regulation of biosynthetic process	GO:0044711 (term-term) GO:0009891
35294	72315	0.543881	single-organism biosynthetic process (term-term) positive regulation of phosphorus metabolic process	single-organism biosynthetic process (term-term) positive regulation of phosphorus metabolic process	GO:0044711 (term-term) GO:0010562
35295	72316	0.498778	single-organism biosynthetic process (term-term) regulation of phosphate metabolic process	single-organism biosynthetic process (term-term) regulation of phosphate metabolic process	GO:0044711 (term-term) GO:0019220
35296	72317	0.509569	single-organism biosynthetic process (term-term) organophosphate metabolic process	single-organism biosynthetic process (term-term) organophosphate metabolic process	GO:0044711 (term-term) GO:0019637
35297	72318	0.4875	single-organism biosynthetic process (term-term) ribose phosphate metabolic process	single-organism biosynthetic process (term-term) ribose phosphate metabolic process	GO:0044711 (term-term) GO:0019693
35298	72319	0.728477	single-organism biosynthetic process (term-term) regulation of cyclic nucleotide metabolic process	single-organism biosynthetic process (term-term) regulation of cyclic nucleotide metabolic process	GO:0044711 (term-term) GO:0030799
35299	72320	0.728477	single-organism biosynthetic process (term-term) positive regulation of cyclic nucleotide metabolic process	single-organism biosynthetic process (term-term) positive regulation of cyclic nucleotide metabolic process	GO:0044711 (term-term) GO:0030801
35300	72321	0.728477	single-organism biosynthetic process (term-term) regulation of cyclic nucleotide biosynthetic process	single-organism biosynthetic process (term-term) regulation of cyclic nucleotide biosynthetic process	GO:0044711 (term-term) GO:0030802
35301	72322	0.728477	single-organism biosynthetic process (term-term) positive regulation of cyclic nucleotide biosynthetic process	single-organism biosynthetic process (term-term) positive regulation of cyclic nucleotide biosynthetic process	GO:0044711 (term-term) GO:0030804
35302	72323	0.728477	single-organism biosynthetic process (term-term) regulation of nucleotide biosynthetic process	single-organism biosynthetic process (term-term) regulation of nucleotide biosynthetic process	GO:0044711 (term-term) GO:0030808
35303	72324	0.728477	single-organism biosynthetic process (term-term) positive regulation of nucleotide biosynthetic process	single-organism biosynthetic process (term-term) positive regulation of nucleotide biosynthetic process	GO:0044711 (term-term) GO:0030810
35304	72325	0.728477	single-organism biosynthetic process (term-term) regulation of cAMP metabolic process	single-organism biosynthetic process (term-term) regulation of cAMP metabolic process	GO:0044711 (term-term) GO:0030814
35305	72326	0.728477	single-organism biosynthetic process (term-term) positive regulation of cAMP metabolic process	single-organism biosynthetic process (term-term) positive regulation of cAMP metabolic process	GO:0044711 (term-term) GO:0030816
35306	72327	0.728477	single-organism biosynthetic process (term-term) regulation of cAMP biosynthetic process	single-organism biosynthetic process (term-term) regulation of cAMP biosynthetic process	GO:0044711 (term-term) GO:0030817
35307	72328	0.728477	single-organism biosynthetic process (term-term) positive regulation of cAMP biosynthetic process	single-organism biosynthetic process (term-term) positive regulation of cAMP biosynthetic process	GO:0044711 (term-term) GO:0030819
35308	72329	0.422535	single-organism biosynthetic process (term-term) regulation of cyclase activity	single-organism biosynthetic process (term-term) regulation of cyclase activity	GO:0044711 (term-term) GO:0031279
35309	72330	0.422535	single-organism biosynthetic process (term-term) positive regulation of cyclase activity	single-organism biosynthetic process (term-term) positive regulation of cyclase activity	GO:0044711 (term-term) GO:0031281
35310	72331	0.442522	single-organism biosynthetic process (term-term) positive regulation of cellular biosynthetic process	single-organism biosynthetic process (term-term) positive regulation of cellular biosynthetic process	GO:0044711 (term-term) GO:0031328
35311	72332	0.37274	single-organism biosynthetic process (term-term) regulation of tube size	single-organism biosynthetic process (term-term) regulation of tube size	GO:0044711 (term-term) GO:0035150
35312	72333	0.356633	single-organism biosynthetic process (term-term) multicellular organism growth	single-organism biosynthetic process (term-term) multicellular organism growth	GO:0044711 (term-term) GO:0035264
35313	72334	0.356633	single-organism biosynthetic process (term-term) regulation of multicellular organism growth	single-organism biosynthetic process (term-term) regulation of multicellular organism growth	GO:0044711 (term-term) GO:0040014
35314	72335	0.307042	single-organism biosynthetic process (term-term) vasodilation	single-organism biosynthetic process (term-term) vasodilation	GO:0044711 (term-term) GO:0042311
35315	72336	0.486787	single-organism biosynthetic process (term-term) regulation of system process	single-organism biosynthetic process (term-term) regulation of system process	GO:0044711 (term-term) GO:0044057
35316	72338	0.366446	fat cell differentiation (term-term) MAPK cascade	fat cell differentiation (term-term) MAPK cascade	GO:0045444 (term-term) GO:0000165
35317	72339	0.316667	fat cell differentiation (term-term) response to hypoxia	fat cell differentiation (term-term) response to hypoxia	GO:0045444 (term-term) GO:0001666
35318	72340	0.772222	fat cell differentiation (term-term) response to dietary excess	fat cell differentiation (term-term) response to dietary excess	GO:0045444 (term-term) GO:0002021
35319	72341	0.549451	fat cell differentiation (term-term) circulatory system process	fat cell differentiation (term-term) circulatory system process	GO:0045444 (term-term) GO:0003013
35320	72342	0.728477	fat cell differentiation (term-term) vascular process in circulatory system	fat cell differentiation (term-term) vascular process in circulatory system	GO:0045444 (term-term) GO:0003018
35321	72343	0.366446	fat cell differentiation (term-term) adenylate cyclase-modulating G-protein coupled receptor signaling pathway	fat cell differentiation (term-term) adenylate cyclase-modulating G-protein coupled receptor signaling pathway	GO:0045444 (term-term) GO:0007188
35322	72344	0.475703	fat cell differentiation (term-term) adenylate cyclase-activating G-protein coupled receptor signaling pathway	fat cell differentiation (term-term) adenylate cyclase-activating G-protein coupled receptor signaling pathway	GO:0045444 (term-term) GO:0007189
35323	72345	0.475703	fat cell differentiation (term-term) activation of adenylate cyclase activity	fat cell differentiation (term-term) activation of adenylate cyclase activity	GO:0045444 (term-term) GO:0007190
35324	72346	0.316667	fat cell differentiation (term-term) digestion	fat cell differentiation (term-term) digestion	GO:0045444 (term-term) GO:0007586
35325	72347	0.549451	fat cell differentiation (term-term) blood circulation	fat cell differentiation (term-term) blood circulation	GO:0045444 (term-term) GO:0008015
35326	72348	0.805687	fat cell differentiation (term-term) regulation of blood pressure	fat cell differentiation (term-term) regulation of blood pressure	GO:0045444 (term-term) GO:0008217
35327	72349	0.544444	fat cell differentiation (term-term) response to temperature stimulus	fat cell differentiation (term-term) response to temperature stimulus	GO:0045444 (term-term) GO:0009266
35328	72350	0.544444	fat cell differentiation (term-term) response to cold	fat cell differentiation (term-term) response to cold	GO:0045444 (term-term) GO:0009409
35329	72351	0.38806	fat cell differentiation (term-term) response to abiotic stimulus	fat cell differentiation (term-term) response to abiotic stimulus	GO:0045444 (term-term) GO:0009628
35330	72352	0.399267	fat cell differentiation (term-term) positive regulation of signal transduction	fat cell differentiation (term-term) positive regulation of signal transduction	GO:0045444 (term-term) GO:0009967
35331	72353	0.366446	fat cell differentiation (term-term) signal transduction by phosphorylation	fat cell differentiation (term-term) signal transduction by phosphorylation	GO:0045444 (term-term) GO:0023014
35332	72354	0.475703	fat cell differentiation (term-term) regulation of cyclase activity	fat cell differentiation (term-term) regulation of cyclase activity	GO:0045444 (term-term) GO:0031279
35333	72355	0.475703	fat cell differentiation (term-term) positive regulation of cyclase activity	fat cell differentiation (term-term) positive regulation of cyclase activity	GO:0045444 (term-term) GO:0031281
35334	72356	0.805687	fat cell differentiation (term-term) regulation of tube size	fat cell differentiation (term-term) regulation of tube size	GO:0045444 (term-term) GO:0035150
35335	72357	0.772222	fat cell differentiation (term-term) multicellular organism growth	fat cell differentiation (term-term) multicellular organism growth	GO:0045444 (term-term) GO:0035264
35336	72358	0.316667	fat cell differentiation (term-term) response to decreased oxygen levels	fat cell differentiation (term-term) response to decreased oxygen levels	GO:0045444 (term-term) GO:0036293
35337	72359	0.611374	fat cell differentiation (term-term) regulation of growth	fat cell differentiation (term-term) regulation of growth	GO:0045444 (term-term) GO:0040008
35338	72360	0.772222	fat cell differentiation (term-term) regulation of multicellular organism growth	fat cell differentiation (term-term) regulation of multicellular organism growth	GO:0045444 (term-term) GO:0040014
35339	72361	0.685422	fat cell differentiation (term-term) vasodilation	fat cell differentiation (term-term) vasodilation	GO:0045444 (term-term) GO:0042311
35340	72362	0.322314	fat cell differentiation (term-term) positive regulation of phosphorylation	fat cell differentiation (term-term) positive regulation of phosphorylation	GO:0045444 (term-term) GO:0042327
35341	72363	0.475703	fat cell differentiation (term-term) positive regulation of MAPK cascade	fat cell differentiation (term-term) positive regulation of MAPK cascade	GO:0045444 (term-term) GO:0043410
35342	72364	0.611374	fat cell differentiation (term-term) regulation of system process	fat cell differentiation (term-term) regulation of system process	GO:0045444 (term-term) GO:0044057
35343	72366	0.378788	positive regulation of cell differentiation (term-term) MAPK cascade	positive regulation of cell differentiation (term-term) MAPK cascade	GO:0045597 (term-term) GO:0000165
35344	72367	0.378788	positive regulation of cell differentiation (term-term) positive regulation of protein phosphorylation	positive regulation of cell differentiation (term-term) positive regulation of protein phosphorylation	GO:0045597 (term-term) GO:0001934
35345	72368	0.366446	positive regulation of cell differentiation (term-term) digestion	positive regulation of cell differentiation (term-term) digestion	GO:0045597 (term-term) GO:0007586
35346	72369	0.366446	positive regulation of cell differentiation (term-term) response to temperature stimulus	positive regulation of cell differentiation (term-term) response to temperature stimulus	GO:0045597 (term-term) GO:0009266
35347	72370	0.366446	positive regulation of cell differentiation (term-term) response to cold	positive regulation of cell differentiation (term-term) response to cold	GO:0045597 (term-term) GO:0009409
35348	72371	0.475107	positive regulation of cell differentiation (term-term) response to abiotic stimulus	positive regulation of cell differentiation (term-term) response to abiotic stimulus	GO:0045597 (term-term) GO:0009628
35349	72372	0.38806	positive regulation of cell differentiation (term-term) positive regulation of signal transduction	positive regulation of cell differentiation (term-term) positive regulation of signal transduction	GO:0045597 (term-term) GO:0009967
35350	72373	0.313808	positive regulation of cell differentiation (term-term) lipid localization	positive regulation of cell differentiation (term-term) lipid localization	GO:0045597 (term-term) GO:0010876
35351	72374	0.378788	positive regulation of cell differentiation (term-term) signal transduction by phosphorylation	positive regulation of cell differentiation (term-term) signal transduction by phosphorylation	GO:0045597 (term-term) GO:0023014
35352	72375	0.429423	positive regulation of cell differentiation (term-term) regulation of growth	positive regulation of cell differentiation (term-term) regulation of growth	GO:0045597 (term-term) GO:0040008
35353	72376	0.332731	positive regulation of cell differentiation (term-term) positive regulation of phosphorylation	positive regulation of cell differentiation (term-term) positive regulation of phosphorylation	GO:0045597 (term-term) GO:0042327
35354	72377	0.436813	positive regulation of cell differentiation (term-term) homeostatic process	positive regulation of cell differentiation (term-term) homeostatic process	GO:0045597 (term-term) GO:0042592
35355	72378	0.332731	positive regulation of cell differentiation (term-term) negative regulation of apoptotic process	positive regulation of cell differentiation (term-term) negative regulation of apoptotic process	GO:0045597 (term-term) GO:0043066
35356	72379	0.332731	positive regulation of cell differentiation (term-term) negative regulation of programmed cell death	positive regulation of cell differentiation (term-term) negative regulation of programmed cell death	GO:0045597 (term-term) GO:0043069
35357	72380	0.313808	positive regulation of cell differentiation (term-term) positive regulation of MAPK cascade	positive regulation of cell differentiation (term-term) positive regulation of MAPK cascade	GO:0045597 (term-term) GO:0043410
35358	72382	0.313808	regulation of adenylate cyclase activity (term-term) MAPK cascade	regulation of adenylate cyclase activity (term-term) MAPK cascade	GO:0045761 (term-term) GO:0000165
35359	72383	0.475703	regulation of adenylate cyclase activity (term-term) response to dietary excess	regulation of adenylate cyclase activity (term-term) response to dietary excess	GO:0045761 (term-term) GO:0002021
35360	72384	0.492035	regulation of adenylate cyclase activity (term-term) circulatory system process	regulation of adenylate cyclase activity (term-term) circulatory system process	GO:0045761 (term-term) GO:0003013
35361	72385	0.656904	regulation of adenylate cyclase activity (term-term) vascular process in circulatory system	regulation of adenylate cyclase activity (term-term) vascular process in circulatory system	GO:0045761 (term-term) GO:0003018
35362	72386	0.585859	regulation of adenylate cyclase activity (term-term) regulation of nucleotide metabolic process	regulation of adenylate cyclase activity (term-term) regulation of nucleotide metabolic process	GO:0045761 (term-term) GO:0006140
35363	72387	0.422535	regulation of adenylate cyclase activity (term-term) purine nucleotide metabolic process	regulation of adenylate cyclase activity (term-term) purine nucleotide metabolic process	GO:0045761 (term-term) GO:0006163
35364	72388	0.637168	regulation of adenylate cyclase activity (term-term) purine nucleotide biosynthetic process	regulation of adenylate cyclase activity (term-term) purine nucleotide biosynthetic process	GO:0045761 (term-term) GO:0006164
35365	72389	0.637168	regulation of adenylate cyclase activity (term-term) cAMP biosynthetic process	regulation of adenylate cyclase activity (term-term) cAMP biosynthetic process	GO:0045761 (term-term) GO:0006171
35366	72390	0.422535	regulation of adenylate cyclase activity (term-term) nucleoside phosphate metabolic process	regulation of adenylate cyclase activity (term-term) nucleoside phosphate metabolic process	GO:0045761 (term-term) GO:0006753
35367	72391	0.433925	regulation of adenylate cyclase activity (term-term) endocytosis	regulation of adenylate cyclase activity (term-term) endocytosis	GO:0045761 (term-term) GO:0006897
35368	72392	0.360802	regulation of adenylate cyclase activity (term-term) receptor-mediated endocytosis	regulation of adenylate cyclase activity (term-term) receptor-mediated endocytosis	GO:0045761 (term-term) GO:0006898
35369	72393	0.585859	regulation of adenylate cyclase activity (term-term) G-protein coupled receptor signaling pathway	regulation of adenylate cyclase activity (term-term) G-protein coupled receptor signaling pathway	GO:0045761 (term-term) GO:0007186
35370	72394	0.637168	regulation of adenylate cyclase activity (term-term) G-protein coupled receptor signaling pathway, coupled to cyclic nucleotide second messenger	regulation of adenylate cyclase activity (term-term) G-protein coupled receptor signaling pathway, coupled to cyclic nucleotide second messenger	GO:0045761 (term-term) GO:0007187
35371	72395	0.828452	regulation of adenylate cyclase activity (term-term) adenylate cyclase-modulating G-protein coupled receptor signaling pathway	regulation of adenylate cyclase activity (term-term) adenylate cyclase-modulating G-protein coupled receptor signaling pathway	GO:0045761 (term-term) GO:0007188
35372	72396	1	regulation of adenylate cyclase activity (term-term) adenylate cyclase-activating G-protein coupled receptor signaling pathway	regulation of adenylate cyclase activity (term-term) adenylate cyclase-activating G-protein coupled receptor signaling pathway	GO:0045761 (term-term) GO:0007189
35373	72397	1	regulation of adenylate cyclase activity (term-term) activation of adenylate cyclase activity	regulation of adenylate cyclase activity (term-term) activation of adenylate cyclase activity	GO:0045761 (term-term) GO:0007190
35374	72398	0.492035	regulation of adenylate cyclase activity (term-term) blood circulation	regulation of adenylate cyclase activity (term-term) blood circulation	GO:0045761 (term-term) GO:0008015
35375	72399	0.360802	regulation of adenylate cyclase activity (term-term) regulation of blood pressure	regulation of adenylate cyclase activity (term-term) regulation of blood pressure	GO:0045761 (term-term) GO:0008217
35376	72400	0.422535	regulation of adenylate cyclase activity (term-term) nucleotide metabolic process	regulation of adenylate cyclase activity (term-term) nucleotide metabolic process	GO:0045761 (term-term) GO:0009117
35377	72401	0.422535	regulation of adenylate cyclase activity (term-term) purine ribonucleotide metabolic process	regulation of adenylate cyclase activity (term-term) purine ribonucleotide metabolic process	GO:0045761 (term-term) GO:0009150
35378	72402	0.637168	regulation of adenylate cyclase activity (term-term) purine ribonucleotide biosynthetic process	regulation of adenylate cyclase activity (term-term) purine ribonucleotide biosynthetic process	GO:0045761 (term-term) GO:0009152
35379	72403	0.637168	regulation of adenylate cyclase activity (term-term) nucleotide biosynthetic process	regulation of adenylate cyclase activity (term-term) nucleotide biosynthetic process	GO:0045761 (term-term) GO:0009165
35380	72404	0.637168	regulation of adenylate cyclase activity (term-term) cyclic nucleotide metabolic process	regulation of adenylate cyclase activity (term-term) cyclic nucleotide metabolic process	GO:0045761 (term-term) GO:0009187
35381	72405	0.637168	regulation of adenylate cyclase activity (term-term) cyclic nucleotide biosynthetic process	regulation of adenylate cyclase activity (term-term) cyclic nucleotide biosynthetic process	GO:0045761 (term-term) GO:0009190
35382	72406	0.422535	regulation of adenylate cyclase activity (term-term) ribonucleotide metabolic process	regulation of adenylate cyclase activity (term-term) ribonucleotide metabolic process	GO:0045761 (term-term) GO:0009259
35383	72407	0.637168	regulation of adenylate cyclase activity (term-term) ribonucleotide biosynthetic process	regulation of adenylate cyclase activity (term-term) ribonucleotide biosynthetic process	GO:0045761 (term-term) GO:0009260
35384	72408	0.475703	regulation of adenylate cyclase activity (term-term) response to temperature stimulus	regulation of adenylate cyclase activity (term-term) response to temperature stimulus	GO:0045761 (term-term) GO:0009266
35385	72409	0.475703	regulation of adenylate cyclase activity (term-term) response to cold	regulation of adenylate cyclase activity (term-term) response to cold	GO:0045761 (term-term) GO:0009409
35386	72410	0.389716	regulation of adenylate cyclase activity (term-term) positive regulation of biosynthetic process	regulation of adenylate cyclase activity (term-term) positive regulation of biosynthetic process	GO:0045761 (term-term) GO:0009891
35387	72411	0.492035	regulation of adenylate cyclase activity (term-term) positive regulation of signal transduction	regulation of adenylate cyclase activity (term-term) positive regulation of signal transduction	GO:0045761 (term-term) GO:0009967
35388	72412	0.389716	regulation of adenylate cyclase activity (term-term) positive regulation of phosphorus metabolic process	regulation of adenylate cyclase activity (term-term) positive regulation of phosphorus metabolic process	GO:0045761 (term-term) GO:0010562
35389	72413	0.407705	regulation of adenylate cyclase activity (term-term) vesicle-mediated transport	regulation of adenylate cyclase activity (term-term) vesicle-mediated transport	GO:0045761 (term-term) GO:0016192
35390	72414	0.359375	regulation of adenylate cyclase activity (term-term) regulation of phosphate metabolic process	regulation of adenylate cyclase activity (term-term) regulation of phosphate metabolic process	GO:0045761 (term-term) GO:0019220
35391	72415	0.305085	regulation of adenylate cyclase activity (term-term) organophosphate metabolic process	regulation of adenylate cyclase activity (term-term) organophosphate metabolic process	GO:0045761 (term-term) GO:0019637
35392	72416	0.422535	regulation of adenylate cyclase activity (term-term) ribose phosphate metabolic process	regulation of adenylate cyclase activity (term-term) ribose phosphate metabolic process	GO:0045761 (term-term) GO:0019693
35393	72417	0.313808	regulation of adenylate cyclase activity (term-term) signal transduction by phosphorylation	regulation of adenylate cyclase activity (term-term) signal transduction by phosphorylation	GO:0045761 (term-term) GO:0023014
35394	72418	0.637168	regulation of adenylate cyclase activity (term-term) regulation of cyclic nucleotide metabolic process	regulation of adenylate cyclase activity (term-term) regulation of cyclic nucleotide metabolic process	GO:0045761 (term-term) GO:0030799
35395	72419	0.637168	regulation of adenylate cyclase activity (term-term) positive regulation of cyclic nucleotide metabolic process	regulation of adenylate cyclase activity (term-term) positive regulation of cyclic nucleotide metabolic process	GO:0045761 (term-term) GO:0030801
35396	72420	0.637168	regulation of adenylate cyclase activity (term-term) regulation of cyclic nucleotide biosynthetic process	regulation of adenylate cyclase activity (term-term) regulation of cyclic nucleotide biosynthetic process	GO:0045761 (term-term) GO:0030802
35397	72421	0.637168	regulation of adenylate cyclase activity (term-term) positive regulation of cyclic nucleotide biosynthetic process	regulation of adenylate cyclase activity (term-term) positive regulation of cyclic nucleotide biosynthetic process	GO:0045761 (term-term) GO:0030804
35398	72422	0.637168	regulation of adenylate cyclase activity (term-term) regulation of nucleotide biosynthetic process	regulation of adenylate cyclase activity (term-term) regulation of nucleotide biosynthetic process	GO:0045761 (term-term) GO:0030808
35399	72423	0.637168	regulation of adenylate cyclase activity (term-term) positive regulation of nucleotide biosynthetic process	regulation of adenylate cyclase activity (term-term) positive regulation of nucleotide biosynthetic process	GO:0045761 (term-term) GO:0030810
35400	72424	0.637168	regulation of adenylate cyclase activity (term-term) regulation of cAMP metabolic process	regulation of adenylate cyclase activity (term-term) regulation of cAMP metabolic process	GO:0045761 (term-term) GO:0030814
35401	72425	0.637168	regulation of adenylate cyclase activity (term-term) positive regulation of cAMP metabolic process	regulation of adenylate cyclase activity (term-term) positive regulation of cAMP metabolic process	GO:0045761 (term-term) GO:0030816
35402	72426	0.637168	regulation of adenylate cyclase activity (term-term) regulation of cAMP biosynthetic process	regulation of adenylate cyclase activity (term-term) regulation of cAMP biosynthetic process	GO:0045761 (term-term) GO:0030817
35403	72427	0.637168	regulation of adenylate cyclase activity (term-term) positive regulation of cAMP biosynthetic process	regulation of adenylate cyclase activity (term-term) positive regulation of cAMP biosynthetic process	GO:0045761 (term-term) GO:0030819
35404	72428	1	regulation of adenylate cyclase activity (term-term) regulation of cyclase activity	regulation of adenylate cyclase activity (term-term) regulation of cyclase activity	GO:0045761 (term-term) GO:0031279
35405	72429	1	regulation of adenylate cyclase activity (term-term) positive regulation of cyclase activity	regulation of adenylate cyclase activity (term-term) positive regulation of cyclase activity	GO:0045761 (term-term) GO:0031281
35406	72430	0.389716	regulation of adenylate cyclase activity (term-term) positive regulation of cellular biosynthetic process	regulation of adenylate cyclase activity (term-term) positive regulation of cellular biosynthetic process	GO:0045761 (term-term) GO:0031328
35407	72431	0.726058	regulation of adenylate cyclase activity (term-term) regulation of tube size	regulation of adenylate cyclase activity (term-term) regulation of tube size	GO:0045761 (term-term) GO:0035150
35408	72432	0.475703	regulation of adenylate cyclase activity (term-term) multicellular organism growth	regulation of adenylate cyclase activity (term-term) multicellular organism growth	GO:0045761 (term-term) GO:0035264
35409	72433	0.360802	regulation of adenylate cyclase activity (term-term) regulation of growth	regulation of adenylate cyclase activity (term-term) regulation of growth	GO:0045761 (term-term) GO:0040008
35410	72434	0.475703	regulation of adenylate cyclase activity (term-term) regulation of multicellular organism growth	regulation of adenylate cyclase activity (term-term) regulation of multicellular organism growth	GO:0045761 (term-term) GO:0040014
35411	72435	0.804762	regulation of adenylate cyclase activity (term-term) vasodilation	regulation of adenylate cyclase activity (term-term) vasodilation	GO:0045761 (term-term) GO:0042311
35412	72436	0.307042	regulation of adenylate cyclase activity (term-term) homeostatic process	regulation of adenylate cyclase activity (term-term) homeostatic process	GO:0045761 (term-term) GO:0042592
35413	72437	0.585859	regulation of adenylate cyclase activity (term-term) positive regulation of catalytic activity	regulation of adenylate cyclase activity (term-term) positive regulation of catalytic activity	GO:0045761 (term-term) GO:0043085
35414	72438	0.414286	regulation of adenylate cyclase activity (term-term) positive regulation of MAPK cascade	regulation of adenylate cyclase activity (term-term) positive regulation of MAPK cascade	GO:0045761 (term-term) GO:0043410
35415	72439	0.726058	regulation of adenylate cyclase activity (term-term) regulation of system process	regulation of adenylate cyclase activity (term-term) regulation of system process	GO:0045761 (term-term) GO:0044057
35416	72440	0.496933	regulation of adenylate cyclase activity (term-term) positive regulation of molecular function	regulation of adenylate cyclase activity (term-term) positive regulation of molecular function	GO:0045761 (term-term) GO:0044093
35417	72441	0.422535	regulation of adenylate cyclase activity (term-term) single-organism biosynthetic process	regulation of adenylate cyclase activity (term-term) single-organism biosynthetic process	GO:0045761 (term-term) GO:0044711
35418	72442	0.475703	regulation of adenylate cyclase activity (term-term) fat cell differentiation	regulation of adenylate cyclase activity (term-term) fat cell differentiation	GO:0045761 (term-term) GO:0045444
35419	72444	0.313808	positive regulation of adenylate cyclase activity (term-term) MAPK cascade	positive regulation of adenylate cyclase activity (term-term) MAPK cascade	GO:0045762 (term-term) GO:0000165
35420	72445	0.475703	positive regulation of adenylate cyclase activity (term-term) response to dietary excess	positive regulation of adenylate cyclase activity (term-term) response to dietary excess	GO:0045762 (term-term) GO:0002021
35421	72446	0.492035	positive regulation of adenylate cyclase activity (term-term) circulatory system process	positive regulation of adenylate cyclase activity (term-term) circulatory system process	GO:0045762 (term-term) GO:0003013
35422	72447	0.656904	positive regulation of adenylate cyclase activity (term-term) vascular process in circulatory system	positive regulation of adenylate cyclase activity (term-term) vascular process in circulatory system	GO:0045762 (term-term) GO:0003018
35423	72448	0.585859	positive regulation of adenylate cyclase activity (term-term) regulation of nucleotide metabolic process	positive regulation of adenylate cyclase activity (term-term) regulation of nucleotide metabolic process	GO:0045762 (term-term) GO:0006140
35424	72449	0.422535	positive regulation of adenylate cyclase activity (term-term) purine nucleotide metabolic process	positive regulation of adenylate cyclase activity (term-term) purine nucleotide metabolic process	GO:0045762 (term-term) GO:0006163
35425	72450	0.637168	positive regulation of adenylate cyclase activity (term-term) purine nucleotide biosynthetic process	positive regulation of adenylate cyclase activity (term-term) purine nucleotide biosynthetic process	GO:0045762 (term-term) GO:0006164
35426	72451	0.637168	positive regulation of adenylate cyclase activity (term-term) cAMP biosynthetic process	positive regulation of adenylate cyclase activity (term-term) cAMP biosynthetic process	GO:0045762 (term-term) GO:0006171
35427	72452	0.422535	positive regulation of adenylate cyclase activity (term-term) nucleoside phosphate metabolic process	positive regulation of adenylate cyclase activity (term-term) nucleoside phosphate metabolic process	GO:0045762 (term-term) GO:0006753
35428	72453	0.433925	positive regulation of adenylate cyclase activity (term-term) endocytosis	positive regulation of adenylate cyclase activity (term-term) endocytosis	GO:0045762 (term-term) GO:0006897
35429	72454	0.360802	positive regulation of adenylate cyclase activity (term-term) receptor-mediated endocytosis	positive regulation of adenylate cyclase activity (term-term) receptor-mediated endocytosis	GO:0045762 (term-term) GO:0006898
35430	72455	0.585859	positive regulation of adenylate cyclase activity (term-term) G-protein coupled receptor signaling pathway	positive regulation of adenylate cyclase activity (term-term) G-protein coupled receptor signaling pathway	GO:0045762 (term-term) GO:0007186
35431	72456	0.637168	positive regulation of adenylate cyclase activity (term-term) G-protein coupled receptor signaling pathway, coupled to cyclic nucleotide second messenger	positive regulation of adenylate cyclase activity (term-term) G-protein coupled receptor signaling pathway, coupled to cyclic nucleotide second messenger	GO:0045762 (term-term) GO:0007187
35432	72457	0.828452	positive regulation of adenylate cyclase activity (term-term) adenylate cyclase-modulating G-protein coupled receptor signaling pathway	positive regulation of adenylate cyclase activity (term-term) adenylate cyclase-modulating G-protein coupled receptor signaling pathway	GO:0045762 (term-term) GO:0007188
35433	72458	1	positive regulation of adenylate cyclase activity (term-term) adenylate cyclase-activating G-protein coupled receptor signaling pathway	positive regulation of adenylate cyclase activity (term-term) adenylate cyclase-activating G-protein coupled receptor signaling pathway	GO:0045762 (term-term) GO:0007189
35434	72459	1	positive regulation of adenylate cyclase activity (term-term) activation of adenylate cyclase activity	positive regulation of adenylate cyclase activity (term-term) activation of adenylate cyclase activity	GO:0045762 (term-term) GO:0007190
35435	72460	0.492035	positive regulation of adenylate cyclase activity (term-term) blood circulation	positive regulation of adenylate cyclase activity (term-term) blood circulation	GO:0045762 (term-term) GO:0008015
35436	72461	0.360802	positive regulation of adenylate cyclase activity (term-term) regulation of blood pressure	positive regulation of adenylate cyclase activity (term-term) regulation of blood pressure	GO:0045762 (term-term) GO:0008217
35437	72462	0.422535	positive regulation of adenylate cyclase activity (term-term) nucleotide metabolic process	positive regulation of adenylate cyclase activity (term-term) nucleotide metabolic process	GO:0045762 (term-term) GO:0009117
35438	72463	0.422535	positive regulation of adenylate cyclase activity (term-term) purine ribonucleotide metabolic process	positive regulation of adenylate cyclase activity (term-term) purine ribonucleotide metabolic process	GO:0045762 (term-term) GO:0009150
35439	72464	0.637168	positive regulation of adenylate cyclase activity (term-term) purine ribonucleotide biosynthetic process	positive regulation of adenylate cyclase activity (term-term) purine ribonucleotide biosynthetic process	GO:0045762 (term-term) GO:0009152
35440	72465	0.637168	positive regulation of adenylate cyclase activity (term-term) nucleotide biosynthetic process	positive regulation of adenylate cyclase activity (term-term) nucleotide biosynthetic process	GO:0045762 (term-term) GO:0009165
35441	72466	0.637168	positive regulation of adenylate cyclase activity (term-term) cyclic nucleotide metabolic process	positive regulation of adenylate cyclase activity (term-term) cyclic nucleotide metabolic process	GO:0045762 (term-term) GO:0009187
35442	72467	0.637168	positive regulation of adenylate cyclase activity (term-term) cyclic nucleotide biosynthetic process	positive regulation of adenylate cyclase activity (term-term) cyclic nucleotide biosynthetic process	GO:0045762 (term-term) GO:0009190
35443	72468	0.422535	positive regulation of adenylate cyclase activity (term-term) ribonucleotide metabolic process	positive regulation of adenylate cyclase activity (term-term) ribonucleotide metabolic process	GO:0045762 (term-term) GO:0009259
35444	72469	0.637168	positive regulation of adenylate cyclase activity (term-term) ribonucleotide biosynthetic process	positive regulation of adenylate cyclase activity (term-term) ribonucleotide biosynthetic process	GO:0045762 (term-term) GO:0009260
35445	72470	0.475703	positive regulation of adenylate cyclase activity (term-term) response to temperature stimulus	positive regulation of adenylate cyclase activity (term-term) response to temperature stimulus	GO:0045762 (term-term) GO:0009266
35446	72471	0.475703	positive regulation of adenylate cyclase activity (term-term) response to cold	positive regulation of adenylate cyclase activity (term-term) response to cold	GO:0045762 (term-term) GO:0009409
35447	72472	0.389716	positive regulation of adenylate cyclase activity (term-term) positive regulation of biosynthetic process	positive regulation of adenylate cyclase activity (term-term) positive regulation of biosynthetic process	GO:0045762 (term-term) GO:0009891
35448	72473	0.492035	positive regulation of adenylate cyclase activity (term-term) positive regulation of signal transduction	positive regulation of adenylate cyclase activity (term-term) positive regulation of signal transduction	GO:0045762 (term-term) GO:0009967
35449	72474	0.389716	positive regulation of adenylate cyclase activity (term-term) positive regulation of phosphorus metabolic process	positive regulation of adenylate cyclase activity (term-term) positive regulation of phosphorus metabolic process	GO:0045762 (term-term) GO:0010562
35450	72475	0.407705	positive regulation of adenylate cyclase activity (term-term) vesicle-mediated transport	positive regulation of adenylate cyclase activity (term-term) vesicle-mediated transport	GO:0045762 (term-term) GO:0016192
35451	72476	0.359375	positive regulation of adenylate cyclase activity (term-term) regulation of phosphate metabolic process	positive regulation of adenylate cyclase activity (term-term) regulation of phosphate metabolic process	GO:0045762 (term-term) GO:0019220
35452	72477	0.305085	positive regulation of adenylate cyclase activity (term-term) organophosphate metabolic process	positive regulation of adenylate cyclase activity (term-term) organophosphate metabolic process	GO:0045762 (term-term) GO:0019637
35453	72478	0.422535	positive regulation of adenylate cyclase activity (term-term) ribose phosphate metabolic process	positive regulation of adenylate cyclase activity (term-term) ribose phosphate metabolic process	GO:0045762 (term-term) GO:0019693
35454	72479	0.313808	positive regulation of adenylate cyclase activity (term-term) signal transduction by phosphorylation	positive regulation of adenylate cyclase activity (term-term) signal transduction by phosphorylation	GO:0045762 (term-term) GO:0023014
35455	72480	0.637168	positive regulation of adenylate cyclase activity (term-term) regulation of cyclic nucleotide metabolic process	positive regulation of adenylate cyclase activity (term-term) regulation of cyclic nucleotide metabolic process	GO:0045762 (term-term) GO:0030799
35456	72481	0.637168	positive regulation of adenylate cyclase activity (term-term) positive regulation of cyclic nucleotide metabolic process	positive regulation of adenylate cyclase activity (term-term) positive regulation of cyclic nucleotide metabolic process	GO:0045762 (term-term) GO:0030801
35457	72482	0.637168	positive regulation of adenylate cyclase activity (term-term) regulation of cyclic nucleotide biosynthetic process	positive regulation of adenylate cyclase activity (term-term) regulation of cyclic nucleotide biosynthetic process	GO:0045762 (term-term) GO:0030802
35458	72483	0.637168	positive regulation of adenylate cyclase activity (term-term) positive regulation of cyclic nucleotide biosynthetic process	positive regulation of adenylate cyclase activity (term-term) positive regulation of cyclic nucleotide biosynthetic process	GO:0045762 (term-term) GO:0030804
35459	72484	0.637168	positive regulation of adenylate cyclase activity (term-term) regulation of nucleotide biosynthetic process	positive regulation of adenylate cyclase activity (term-term) regulation of nucleotide biosynthetic process	GO:0045762 (term-term) GO:0030808
35460	72485	0.637168	positive regulation of adenylate cyclase activity (term-term) positive regulation of nucleotide biosynthetic process	positive regulation of adenylate cyclase activity (term-term) positive regulation of nucleotide biosynthetic process	GO:0045762 (term-term) GO:0030810
35461	72486	0.637168	positive regulation of adenylate cyclase activity (term-term) regulation of cAMP metabolic process	positive regulation of adenylate cyclase activity (term-term) regulation of cAMP metabolic process	GO:0045762 (term-term) GO:0030814
35462	72487	0.637168	positive regulation of adenylate cyclase activity (term-term) positive regulation of cAMP metabolic process	positive regulation of adenylate cyclase activity (term-term) positive regulation of cAMP metabolic process	GO:0045762 (term-term) GO:0030816
35463	72488	0.637168	positive regulation of adenylate cyclase activity (term-term) regulation of cAMP biosynthetic process	positive regulation of adenylate cyclase activity (term-term) regulation of cAMP biosynthetic process	GO:0045762 (term-term) GO:0030817
35464	72489	0.637168	positive regulation of adenylate cyclase activity (term-term) positive regulation of cAMP biosynthetic process	positive regulation of adenylate cyclase activity (term-term) positive regulation of cAMP biosynthetic process	GO:0045762 (term-term) GO:0030819
35465	72490	1	positive regulation of adenylate cyclase activity (term-term) regulation of cyclase activity	positive regulation of adenylate cyclase activity (term-term) regulation of cyclase activity	GO:0045762 (term-term) GO:0031279
35466	72491	1	positive regulation of adenylate cyclase activity (term-term) positive regulation of cyclase activity	positive regulation of adenylate cyclase activity (term-term) positive regulation of cyclase activity	GO:0045762 (term-term) GO:0031281
35467	72492	0.389716	positive regulation of adenylate cyclase activity (term-term) positive regulation of cellular biosynthetic process	positive regulation of adenylate cyclase activity (term-term) positive regulation of cellular biosynthetic process	GO:0045762 (term-term) GO:0031328
35468	72493	0.726058	positive regulation of adenylate cyclase activity (term-term) regulation of tube size	positive regulation of adenylate cyclase activity (term-term) regulation of tube size	GO:0045762 (term-term) GO:0035150
35469	72494	0.475703	positive regulation of adenylate cyclase activity (term-term) multicellular organism growth	positive regulation of adenylate cyclase activity (term-term) multicellular organism growth	GO:0045762 (term-term) GO:0035264
35470	72495	0.360802	positive regulation of adenylate cyclase activity (term-term) regulation of growth	positive regulation of adenylate cyclase activity (term-term) regulation of growth	GO:0045762 (term-term) GO:0040008
35471	72496	0.475703	positive regulation of adenylate cyclase activity (term-term) regulation of multicellular organism growth	positive regulation of adenylate cyclase activity (term-term) regulation of multicellular organism growth	GO:0045762 (term-term) GO:0040014
35472	72497	0.804762	positive regulation of adenylate cyclase activity (term-term) vasodilation	positive regulation of adenylate cyclase activity (term-term) vasodilation	GO:0045762 (term-term) GO:0042311
35473	72498	0.307042	positive regulation of adenylate cyclase activity (term-term) homeostatic process	positive regulation of adenylate cyclase activity (term-term) homeostatic process	GO:0045762 (term-term) GO:0042592
35474	72499	0.585859	positive regulation of adenylate cyclase activity (term-term) positive regulation of catalytic activity	positive regulation of adenylate cyclase activity (term-term) positive regulation of catalytic activity	GO:0045762 (term-term) GO:0043085
35475	72500	0.414286	positive regulation of adenylate cyclase activity (term-term) positive regulation of MAPK cascade	positive regulation of adenylate cyclase activity (term-term) positive regulation of MAPK cascade	GO:0045762 (term-term) GO:0043410
35476	72501	0.726058	positive regulation of adenylate cyclase activity (term-term) regulation of system process	positive regulation of adenylate cyclase activity (term-term) regulation of system process	GO:0045762 (term-term) GO:0044057
35477	72502	0.496933	positive regulation of adenylate cyclase activity (term-term) positive regulation of molecular function	positive regulation of adenylate cyclase activity (term-term) positive regulation of molecular function	GO:0045762 (term-term) GO:0044093
35478	72503	0.422535	positive regulation of adenylate cyclase activity (term-term) single-organism biosynthetic process	positive regulation of adenylate cyclase activity (term-term) single-organism biosynthetic process	GO:0045762 (term-term) GO:0044711
35479	72504	0.475703	positive regulation of adenylate cyclase activity (term-term) fat cell differentiation	positive regulation of adenylate cyclase activity (term-term) fat cell differentiation	GO:0045762 (term-term) GO:0045444
35480	72505	1	positive regulation of adenylate cyclase activity (term-term) regulation of adenylate cyclase activity	positive regulation of adenylate cyclase activity (term-term) regulation of adenylate cyclase activity	GO:0045762 (term-term) GO:0045761
35481	72507	0.358464	positive regulation of nucleobase-containing compound metabolic process (term-term) MAPK cascade	positive regulation of nucleobase-containing compound metabolic process (term-term) MAPK cascade	GO:0045935 (term-term) GO:0000165
35482	72508	0.442935	positive regulation of nucleobase-containing compound metabolic process (term-term) circulatory system process	positive regulation of nucleobase-containing compound metabolic process (term-term) circulatory system process	GO:0045935 (term-term) GO:0003013
35483	72509	0.358464	positive regulation of nucleobase-containing compound metabolic process (term-term) vascular process in circulatory system	positive regulation of nucleobase-containing compound metabolic process (term-term) vascular process in circulatory system	GO:0045935 (term-term) GO:0003018
35484	72510	0.725569	positive regulation of nucleobase-containing compound metabolic process (term-term) regulation of nucleotide metabolic process	positive regulation of nucleobase-containing compound metabolic process (term-term) regulation of nucleotide metabolic process	GO:0045935 (term-term) GO:0006140
35485	72511	0.533502	positive regulation of nucleobase-containing compound metabolic process (term-term) purine nucleotide metabolic process	positive regulation of nucleobase-containing compound metabolic process (term-term) purine nucleotide metabolic process	GO:0045935 (term-term) GO:0006163
35486	72512	0.777174	positive regulation of nucleobase-containing compound metabolic process (term-term) purine nucleotide biosynthetic process	positive regulation of nucleobase-containing compound metabolic process (term-term) purine nucleotide biosynthetic process	GO:0045935 (term-term) GO:0006164
35487	72513	0.777174	positive regulation of nucleobase-containing compound metabolic process (term-term) cAMP biosynthetic process	positive regulation of nucleobase-containing compound metabolic process (term-term) cAMP biosynthetic process	GO:0045935 (term-term) GO:0006171
35488	72514	0.533502	positive regulation of nucleobase-containing compound metabolic process (term-term) nucleoside phosphate metabolic process	positive regulation of nucleobase-containing compound metabolic process (term-term) nucleoside phosphate metabolic process	GO:0045935 (term-term) GO:0006753
35489	72515	0.835341	positive regulation of nucleobase-containing compound metabolic process (term-term) G-protein coupled receptor signaling pathway	positive regulation of nucleobase-containing compound metabolic process (term-term) G-protein coupled receptor signaling pathway	GO:0045935 (term-term) GO:0007186
35490	72516	0.777174	positive regulation of nucleobase-containing compound metabolic process (term-term) G-protein coupled receptor signaling pathway, coupled to cyclic nucleotide second messenger	positive regulation of nucleobase-containing compound metabolic process (term-term) G-protein coupled receptor signaling pathway, coupled to cyclic nucleotide second messenger	GO:0045935 (term-term) GO:0007187
35491	72517	0.59175	positive regulation of nucleobase-containing compound metabolic process (term-term) adenylate cyclase-modulating G-protein coupled receptor signaling pathway	positive regulation of nucleobase-containing compound metabolic process (term-term) adenylate cyclase-modulating G-protein coupled receptor signaling pathway	GO:0045935 (term-term) GO:0007188
35492	72518	0.45815	positive regulation of nucleobase-containing compound metabolic process (term-term) adenylate cyclase-activating G-protein coupled receptor signaling pathway	positive regulation of nucleobase-containing compound metabolic process (term-term) adenylate cyclase-activating G-protein coupled receptor signaling pathway	GO:0045935 (term-term) GO:0007189
35493	72519	0.45815	positive regulation of nucleobase-containing compound metabolic process (term-term) activation of adenylate cyclase activity	positive regulation of nucleobase-containing compound metabolic process (term-term) activation of adenylate cyclase activity	GO:0045935 (term-term) GO:0007190
35494	72520	0.442935	positive regulation of nucleobase-containing compound metabolic process (term-term) blood circulation	positive regulation of nucleobase-containing compound metabolic process (term-term) blood circulation	GO:0045935 (term-term) GO:0008015
35495	72521	0.533502	positive regulation of nucleobase-containing compound metabolic process (term-term) nucleotide metabolic process	positive regulation of nucleobase-containing compound metabolic process (term-term) nucleotide metabolic process	GO:0045935 (term-term) GO:0009117
35496	72522	0.533502	positive regulation of nucleobase-containing compound metabolic process (term-term) purine ribonucleotide metabolic process	positive regulation of nucleobase-containing compound metabolic process (term-term) purine ribonucleotide metabolic process	GO:0045935 (term-term) GO:0009150
35497	72523	0.777174	positive regulation of nucleobase-containing compound metabolic process (term-term) purine ribonucleotide biosynthetic process	positive regulation of nucleobase-containing compound metabolic process (term-term) purine ribonucleotide biosynthetic process	GO:0045935 (term-term) GO:0009152
35498	72524	0.777174	positive regulation of nucleobase-containing compound metabolic process (term-term) nucleotide biosynthetic process	positive regulation of nucleobase-containing compound metabolic process (term-term) nucleotide biosynthetic process	GO:0045935 (term-term) GO:0009165
35499	72525	0.777174	positive regulation of nucleobase-containing compound metabolic process (term-term) cyclic nucleotide metabolic process	positive regulation of nucleobase-containing compound metabolic process (term-term) cyclic nucleotide metabolic process	GO:0045935 (term-term) GO:0009187
35500	72526	0.777174	positive regulation of nucleobase-containing compound metabolic process (term-term) cyclic nucleotide biosynthetic process	positive regulation of nucleobase-containing compound metabolic process (term-term) cyclic nucleotide biosynthetic process	GO:0045935 (term-term) GO:0009190
35501	72527	0.533502	positive regulation of nucleobase-containing compound metabolic process (term-term) ribonucleotide metabolic process	positive regulation of nucleobase-containing compound metabolic process (term-term) ribonucleotide metabolic process	GO:0045935 (term-term) GO:0009259
35502	72528	0.777174	positive regulation of nucleobase-containing compound metabolic process (term-term) ribonucleotide biosynthetic process	positive regulation of nucleobase-containing compound metabolic process (term-term) ribonucleotide biosynthetic process	GO:0045935 (term-term) GO:0009260
35503	72529	0.897756	positive regulation of nucleobase-containing compound metabolic process (term-term) positive regulation of biosynthetic process	positive regulation of nucleobase-containing compound metabolic process (term-term) positive regulation of biosynthetic process	GO:0045935 (term-term) GO:0009891
35504	72530	0.554348	positive regulation of nucleobase-containing compound metabolic process (term-term) positive regulation of signal transduction	positive regulation of nucleobase-containing compound metabolic process (term-term) positive regulation of signal transduction	GO:0045935 (term-term) GO:0009967
35505	72531	0.795511	positive regulation of nucleobase-containing compound metabolic process (term-term) positive regulation of phosphorus metabolic process	positive regulation of nucleobase-containing compound metabolic process (term-term) positive regulation of phosphorus metabolic process	GO:0045935 (term-term) GO:0010562
35506	72532	0.747847	positive regulation of nucleobase-containing compound metabolic process (term-term) regulation of phosphate metabolic process	positive regulation of nucleobase-containing compound metabolic process (term-term) regulation of phosphate metabolic process	GO:0045935 (term-term) GO:0019220
35507	72533	0.361677	positive regulation of nucleobase-containing compound metabolic process (term-term) organophosphate metabolic process	positive regulation of nucleobase-containing compound metabolic process (term-term) organophosphate metabolic process	GO:0045935 (term-term) GO:0019637
35508	72534	0.533502	positive regulation of nucleobase-containing compound metabolic process (term-term) ribose phosphate metabolic process	positive regulation of nucleobase-containing compound metabolic process (term-term) ribose phosphate metabolic process	GO:0045935 (term-term) GO:0019693
35509	72535	0.358464	positive regulation of nucleobase-containing compound metabolic process (term-term) signal transduction by phosphorylation	positive regulation of nucleobase-containing compound metabolic process (term-term) signal transduction by phosphorylation	GO:0045935 (term-term) GO:0023014
35510	72536	0.777174	positive regulation of nucleobase-containing compound metabolic process (term-term) regulation of cyclic nucleotide metabolic process	positive regulation of nucleobase-containing compound metabolic process (term-term) regulation of cyclic nucleotide metabolic process	GO:0045935 (term-term) GO:0030799
35511	72537	0.777174	positive regulation of nucleobase-containing compound metabolic process (term-term) positive regulation of cyclic nucleotide metabolic process	positive regulation of nucleobase-containing compound metabolic process (term-term) positive regulation of cyclic nucleotide metabolic process	GO:0045935 (term-term) GO:0030801
35512	72538	0.777174	positive regulation of nucleobase-containing compound metabolic process (term-term) regulation of cyclic nucleotide biosynthetic process	positive regulation of nucleobase-containing compound metabolic process (term-term) regulation of cyclic nucleotide biosynthetic process	GO:0045935 (term-term) GO:0030802
35513	72539	0.777174	positive regulation of nucleobase-containing compound metabolic process (term-term) positive regulation of cyclic nucleotide biosynthetic process	positive regulation of nucleobase-containing compound metabolic process (term-term) positive regulation of cyclic nucleotide biosynthetic process	GO:0045935 (term-term) GO:0030804
35514	72540	0.777174	positive regulation of nucleobase-containing compound metabolic process (term-term) regulation of nucleotide biosynthetic process	positive regulation of nucleobase-containing compound metabolic process (term-term) regulation of nucleotide biosynthetic process	GO:0045935 (term-term) GO:0030808
35515	72541	0.777174	positive regulation of nucleobase-containing compound metabolic process (term-term) positive regulation of nucleotide biosynthetic process	positive regulation of nucleobase-containing compound metabolic process (term-term) positive regulation of nucleotide biosynthetic process	GO:0045935 (term-term) GO:0030810
35516	72542	0.777174	positive regulation of nucleobase-containing compound metabolic process (term-term) regulation of cAMP metabolic process	positive regulation of nucleobase-containing compound metabolic process (term-term) regulation of cAMP metabolic process	GO:0045935 (term-term) GO:0030814
35517	72543	0.777174	positive regulation of nucleobase-containing compound metabolic process (term-term) positive regulation of cAMP metabolic process	positive regulation of nucleobase-containing compound metabolic process (term-term) positive regulation of cAMP metabolic process	GO:0045935 (term-term) GO:0030816
35518	72544	0.777174	positive regulation of nucleobase-containing compound metabolic process (term-term) regulation of cAMP biosynthetic process	positive regulation of nucleobase-containing compound metabolic process (term-term) regulation of cAMP biosynthetic process	GO:0045935 (term-term) GO:0030817
35519	72545	0.777174	positive regulation of nucleobase-containing compound metabolic process (term-term) positive regulation of cAMP biosynthetic process	positive regulation of nucleobase-containing compound metabolic process (term-term) positive regulation of cAMP biosynthetic process	GO:0045935 (term-term) GO:0030819
35520	72546	0.45815	positive regulation of nucleobase-containing compound metabolic process (term-term) regulation of cyclase activity	positive regulation of nucleobase-containing compound metabolic process (term-term) regulation of cyclase activity	GO:0045935 (term-term) GO:0031279
35521	72547	0.45815	positive regulation of nucleobase-containing compound metabolic process (term-term) positive regulation of cyclase activity	positive regulation of nucleobase-containing compound metabolic process (term-term) positive regulation of cyclase activity	GO:0045935 (term-term) GO:0031281
35522	72548	0.897756	positive regulation of nucleobase-containing compound metabolic process (term-term) positive regulation of cellular biosynthetic process	positive regulation of nucleobase-containing compound metabolic process (term-term) positive regulation of cellular biosynthetic process	GO:0045935 (term-term) GO:0031328
35523	72549	0.337739	positive regulation of nucleobase-containing compound metabolic process (term-term) vasodilation	positive regulation of nucleobase-containing compound metabolic process (term-term) vasodilation	GO:0045935 (term-term) GO:0042311
35524	72550	0.310924	positive regulation of nucleobase-containing compound metabolic process (term-term) positive regulation of phosphorylation	positive regulation of nucleobase-containing compound metabolic process (term-term) positive regulation of phosphorylation	GO:0045935 (term-term) GO:0042327
35525	72551	0.429836	positive regulation of nucleobase-containing compound metabolic process (term-term) homeostatic process	positive regulation of nucleobase-containing compound metabolic process (term-term) homeostatic process	GO:0045935 (term-term) GO:0042592
35526	72552	0.396252	positive regulation of nucleobase-containing compound metabolic process (term-term) positive regulation of catalytic activity	positive regulation of nucleobase-containing compound metabolic process (term-term) positive regulation of catalytic activity	GO:0045935 (term-term) GO:0043085
35527	72553	0.337739	positive regulation of nucleobase-containing compound metabolic process (term-term) positive regulation of MAPK cascade	positive regulation of nucleobase-containing compound metabolic process (term-term) positive regulation of MAPK cascade	GO:0045935 (term-term) GO:0043410
35528	72554	0.407514	positive regulation of nucleobase-containing compound metabolic process (term-term) regulation of system process	positive regulation of nucleobase-containing compound metabolic process (term-term) regulation of system process	GO:0045935 (term-term) GO:0044057
35529	72555	0.413524	positive regulation of nucleobase-containing compound metabolic process (term-term) positive regulation of molecular function	positive regulation of nucleobase-containing compound metabolic process (term-term) positive regulation of molecular function	GO:0045935 (term-term) GO:0044093
35530	72556	0.533502	positive regulation of nucleobase-containing compound metabolic process (term-term) single-organism biosynthetic process	positive regulation of nucleobase-containing compound metabolic process (term-term) single-organism biosynthetic process	GO:0045935 (term-term) GO:0044711
35531	72557	0.45815	positive regulation of nucleobase-containing compound metabolic process (term-term) regulation of adenylate cyclase activity	positive regulation of nucleobase-containing compound metabolic process (term-term) regulation of adenylate cyclase activity	GO:0045935 (term-term) GO:0045761
35532	72558	0.45815	positive regulation of nucleobase-containing compound metabolic process (term-term) positive regulation of adenylate cyclase activity	positive regulation of nucleobase-containing compound metabolic process (term-term) positive regulation of adenylate cyclase activity	GO:0045935 (term-term) GO:0045762
35533	72560	0.401062	positive regulation of phosphate metabolic process (term-term) MAPK cascade	positive regulation of phosphate metabolic process (term-term) MAPK cascade	GO:0045937 (term-term) GO:0000165
35534	72561	0.50996	positive regulation of phosphate metabolic process (term-term) positive regulation of protein phosphorylation	positive regulation of phosphate metabolic process (term-term) positive regulation of protein phosphorylation	GO:0045937 (term-term) GO:0001934
35535	72562	0.327869	positive regulation of phosphate metabolic process (term-term) response to dietary excess	positive regulation of phosphate metabolic process (term-term) response to dietary excess	GO:0045937 (term-term) GO:0002021
35536	72563	0.364341	positive regulation of phosphate metabolic process (term-term) circulatory system process	positive regulation of phosphate metabolic process (term-term) circulatory system process	GO:0045937 (term-term) GO:0003013
35537	72564	0.401062	positive regulation of phosphate metabolic process (term-term) vascular process in circulatory system	positive regulation of phosphate metabolic process (term-term) vascular process in circulatory system	GO:0045937 (term-term) GO:0003018
35538	72565	0.632522	positive regulation of phosphate metabolic process (term-term) regulation of nucleotide metabolic process	positive regulation of phosphate metabolic process (term-term) regulation of nucleotide metabolic process	GO:0045937 (term-term) GO:0006140
35539	72566	0.543881	positive regulation of phosphate metabolic process (term-term) purine nucleotide metabolic process	positive regulation of phosphate metabolic process (term-term) purine nucleotide metabolic process	GO:0045937 (term-term) GO:0006163
35540	72567	0.682171	positive regulation of phosphate metabolic process (term-term) purine nucleotide biosynthetic process	positive regulation of phosphate metabolic process (term-term) purine nucleotide biosynthetic process	GO:0045937 (term-term) GO:0006164
35541	72568	0.682171	positive regulation of phosphate metabolic process (term-term) cAMP biosynthetic process	positive regulation of phosphate metabolic process (term-term) cAMP biosynthetic process	GO:0045937 (term-term) GO:0006171
35542	72569	0.543881	positive regulation of phosphate metabolic process (term-term) nucleoside phosphate metabolic process	positive regulation of phosphate metabolic process (term-term) nucleoside phosphate metabolic process	GO:0045937 (term-term) GO:0006753
35543	72570	0.632522	positive regulation of phosphate metabolic process (term-term) G-protein coupled receptor signaling pathway	positive regulation of phosphate metabolic process (term-term) G-protein coupled receptor signaling pathway	GO:0045937 (term-term) GO:0007186
35544	72571	0.682171	positive regulation of phosphate metabolic process (term-term) G-protein coupled receptor signaling pathway, coupled to cyclic nucleotide second messenger	positive regulation of phosphate metabolic process (term-term) G-protein coupled receptor signaling pathway, coupled to cyclic nucleotide second messenger	GO:0045937 (term-term) GO:0007187
35545	72572	0.50996	positive regulation of phosphate metabolic process (term-term) adenylate cyclase-modulating G-protein coupled receptor signaling pathway	positive regulation of phosphate metabolic process (term-term) adenylate cyclase-modulating G-protein coupled receptor signaling pathway	GO:0045937 (term-term) GO:0007188
35546	72573	0.389716	positive regulation of phosphate metabolic process (term-term) adenylate cyclase-activating G-protein coupled receptor signaling pathway	positive regulation of phosphate metabolic process (term-term) adenylate cyclase-activating G-protein coupled receptor signaling pathway	GO:0045937 (term-term) GO:0007189
35547	72574	0.389716	positive regulation of phosphate metabolic process (term-term) activation of adenylate cyclase activity	positive regulation of phosphate metabolic process (term-term) activation of adenylate cyclase activity	GO:0045937 (term-term) GO:0007190
35548	72575	0.364341	positive regulation of phosphate metabolic process (term-term) blood circulation	positive regulation of phosphate metabolic process (term-term) blood circulation	GO:0045937 (term-term) GO:0008015
35549	72576	0.543881	positive regulation of phosphate metabolic process (term-term) nucleotide metabolic process	positive regulation of phosphate metabolic process (term-term) nucleotide metabolic process	GO:0045937 (term-term) GO:0009117
35550	72577	0.543881	positive regulation of phosphate metabolic process (term-term) purine ribonucleotide metabolic process	positive regulation of phosphate metabolic process (term-term) purine ribonucleotide metabolic process	GO:0045937 (term-term) GO:0009150
35551	72578	0.682171	positive regulation of phosphate metabolic process (term-term) purine ribonucleotide biosynthetic process	positive regulation of phosphate metabolic process (term-term) purine ribonucleotide biosynthetic process	GO:0045937 (term-term) GO:0009152
35552	72579	0.682171	positive regulation of phosphate metabolic process (term-term) nucleotide biosynthetic process	positive regulation of phosphate metabolic process (term-term) nucleotide biosynthetic process	GO:0045937 (term-term) GO:0009165
35553	72580	0.682171	positive regulation of phosphate metabolic process (term-term) cyclic nucleotide metabolic process	positive regulation of phosphate metabolic process (term-term) cyclic nucleotide metabolic process	GO:0045937 (term-term) GO:0009187
35554	72581	0.682171	positive regulation of phosphate metabolic process (term-term) cyclic nucleotide biosynthetic process	positive regulation of phosphate metabolic process (term-term) cyclic nucleotide biosynthetic process	GO:0045937 (term-term) GO:0009190
35555	72582	0.543881	positive regulation of phosphate metabolic process (term-term) ribonucleotide metabolic process	positive regulation of phosphate metabolic process (term-term) ribonucleotide metabolic process	GO:0045937 (term-term) GO:0009259
35556	72583	0.682171	positive regulation of phosphate metabolic process (term-term) ribonucleotide biosynthetic process	positive regulation of phosphate metabolic process (term-term) ribonucleotide biosynthetic process	GO:0045937 (term-term) GO:0009260
35557	72584	0.698529	positive regulation of phosphate metabolic process (term-term) positive regulation of biosynthetic process	positive regulation of phosphate metabolic process (term-term) positive regulation of biosynthetic process	GO:0045937 (term-term) GO:0009891
35558	72585	0.576227	positive regulation of phosphate metabolic process (term-term) positive regulation of signal transduction	positive regulation of phosphate metabolic process (term-term) positive regulation of signal transduction	GO:0045937 (term-term) GO:0009967
35559	72586	1	positive regulation of phosphate metabolic process (term-term) positive regulation of phosphorus metabolic process	positive regulation of phosphate metabolic process (term-term) positive regulation of phosphorus metabolic process	GO:0045937 (term-term) GO:0010562
35560	72587	0.950182	positive regulation of phosphate metabolic process (term-term) regulation of phosphate metabolic process	positive regulation of phosphate metabolic process (term-term) regulation of phosphate metabolic process	GO:0045937 (term-term) GO:0019220
35561	72588	0.363202	positive regulation of phosphate metabolic process (term-term) organophosphate metabolic process	positive regulation of phosphate metabolic process (term-term) organophosphate metabolic process	GO:0045937 (term-term) GO:0019637
35562	72589	0.543881	positive regulation of phosphate metabolic process (term-term) ribose phosphate metabolic process	positive regulation of phosphate metabolic process (term-term) ribose phosphate metabolic process	GO:0045937 (term-term) GO:0019693
35563	72590	0.401062	positive regulation of phosphate metabolic process (term-term) signal transduction by phosphorylation	positive regulation of phosphate metabolic process (term-term) signal transduction by phosphorylation	GO:0045937 (term-term) GO:0023014
35564	72591	0.682171	positive regulation of phosphate metabolic process (term-term) regulation of cyclic nucleotide metabolic process	positive regulation of phosphate metabolic process (term-term) regulation of cyclic nucleotide metabolic process	GO:0045937 (term-term) GO:0030799
35565	72592	0.682171	positive regulation of phosphate metabolic process (term-term) positive regulation of cyclic nucleotide metabolic process	positive regulation of phosphate metabolic process (term-term) positive regulation of cyclic nucleotide metabolic process	GO:0045937 (term-term) GO:0030801
35566	72593	0.682171	positive regulation of phosphate metabolic process (term-term) regulation of cyclic nucleotide biosynthetic process	positive regulation of phosphate metabolic process (term-term) regulation of cyclic nucleotide biosynthetic process	GO:0045937 (term-term) GO:0030802
35567	72594	0.682171	positive regulation of phosphate metabolic process (term-term) positive regulation of cyclic nucleotide biosynthetic process	positive regulation of phosphate metabolic process (term-term) positive regulation of cyclic nucleotide biosynthetic process	GO:0045937 (term-term) GO:0030804
35568	72595	0.682171	positive regulation of phosphate metabolic process (term-term) regulation of nucleotide biosynthetic process	positive regulation of phosphate metabolic process (term-term) regulation of nucleotide biosynthetic process	GO:0045937 (term-term) GO:0030808
35569	72596	0.682171	positive regulation of phosphate metabolic process (term-term) positive regulation of nucleotide biosynthetic process	positive regulation of phosphate metabolic process (term-term) positive regulation of nucleotide biosynthetic process	GO:0045937 (term-term) GO:0030810
35570	72597	0.682171	positive regulation of phosphate metabolic process (term-term) regulation of cAMP metabolic process	positive regulation of phosphate metabolic process (term-term) regulation of cAMP metabolic process	GO:0045937 (term-term) GO:0030814
35571	72598	0.682171	positive regulation of phosphate metabolic process (term-term) positive regulation of cAMP metabolic process	positive regulation of phosphate metabolic process (term-term) positive regulation of cAMP metabolic process	GO:0045937 (term-term) GO:0030816
35572	72599	0.682171	positive regulation of phosphate metabolic process (term-term) regulation of cAMP biosynthetic process	positive regulation of phosphate metabolic process (term-term) regulation of cAMP biosynthetic process	GO:0045937 (term-term) GO:0030817
35573	72600	0.682171	positive regulation of phosphate metabolic process (term-term) positive regulation of cAMP biosynthetic process	positive regulation of phosphate metabolic process (term-term) positive regulation of cAMP biosynthetic process	GO:0045937 (term-term) GO:0030819
35574	72601	0.389716	positive regulation of phosphate metabolic process (term-term) regulation of cyclase activity	positive regulation of phosphate metabolic process (term-term) regulation of cyclase activity	GO:0045937 (term-term) GO:0031279
35575	72602	0.389716	positive regulation of phosphate metabolic process (term-term) positive regulation of cyclase activity	positive regulation of phosphate metabolic process (term-term) positive regulation of cyclase activity	GO:0045937 (term-term) GO:0031281
35576	72603	0.698529	positive regulation of phosphate metabolic process (term-term) positive regulation of cellular biosynthetic process	positive regulation of phosphate metabolic process (term-term) positive regulation of cellular biosynthetic process	GO:0045937 (term-term) GO:0031328
35577	72604	0.340483	positive regulation of phosphate metabolic process (term-term) regulation of tube size	positive regulation of phosphate metabolic process (term-term) regulation of tube size	GO:0045937 (term-term) GO:0035150
35578	72605	0.327869	positive regulation of phosphate metabolic process (term-term) multicellular organism growth	positive regulation of phosphate metabolic process (term-term) multicellular organism growth	GO:0045937 (term-term) GO:0035264
35579	72606	0.340483	positive regulation of phosphate metabolic process (term-term) regulation of growth	positive regulation of phosphate metabolic process (term-term) regulation of growth	GO:0045937 (term-term) GO:0040008
35580	72607	0.327869	positive regulation of phosphate metabolic process (term-term) regulation of multicellular organism growth	positive regulation of phosphate metabolic process (term-term) regulation of multicellular organism growth	GO:0045937 (term-term) GO:0040014
35581	72608	0.568421	positive regulation of phosphate metabolic process (term-term) positive regulation of phosphorylation	positive regulation of phosphate metabolic process (term-term) positive regulation of phosphorylation	GO:0045937 (term-term) GO:0042327
35582	72609	0.442522	positive regulation of phosphate metabolic process (term-term) homeostatic process	positive regulation of phosphate metabolic process (term-term) homeostatic process	GO:0045937 (term-term) GO:0042592
35583	72610	0.527529	positive regulation of phosphate metabolic process (term-term) positive regulation of catalytic activity	positive regulation of phosphate metabolic process (term-term) positive regulation of catalytic activity	GO:0045937 (term-term) GO:0043085
35584	72611	0.389716	positive regulation of phosphate metabolic process (term-term) positive regulation of MAPK cascade	positive regulation of phosphate metabolic process (term-term) positive regulation of MAPK cascade	GO:0045937 (term-term) GO:0043410
35585	72612	0.450402	positive regulation of phosphate metabolic process (term-term) regulation of system process	positive regulation of phosphate metabolic process (term-term) regulation of system process	GO:0045937 (term-term) GO:0044057
35586	72613	0.535849	positive regulation of phosphate metabolic process (term-term) positive regulation of molecular function	positive regulation of phosphate metabolic process (term-term) positive regulation of molecular function	GO:0045937 (term-term) GO:0044093
35587	72614	0.543881	positive regulation of phosphate metabolic process (term-term) single-organism biosynthetic process	positive regulation of phosphate metabolic process (term-term) single-organism biosynthetic process	GO:0045937 (term-term) GO:0044711
35588	72615	0.389716	positive regulation of phosphate metabolic process (term-term) regulation of adenylate cyclase activity	positive regulation of phosphate metabolic process (term-term) regulation of adenylate cyclase activity	GO:0045937 (term-term) GO:0045761
35589	72616	0.389716	positive regulation of phosphate metabolic process (term-term) positive regulation of adenylate cyclase activity	positive regulation of phosphate metabolic process (term-term) positive regulation of adenylate cyclase activity	GO:0045937 (term-term) GO:0045762
35590	72617	0.795511	positive regulation of phosphate metabolic process (term-term) positive regulation of nucleobase-containing compound metabolic process	positive regulation of phosphate metabolic process (term-term) positive regulation of nucleobase-containing compound metabolic process	GO:0045937 (term-term) GO:0045935
35591	72619	0.399267	positive regulation of nucleotide metabolic process (term-term) response to dietary excess	positive regulation of nucleotide metabolic process (term-term) response to dietary excess	GO:0045981 (term-term) GO:0002021
35592	72620	0.378788	positive regulation of nucleotide metabolic process (term-term) circulatory system process	positive regulation of nucleotide metabolic process (term-term) circulatory system process	GO:0045981 (term-term) GO:0003013
35593	72621	0.38806	positive regulation of nucleotide metabolic process (term-term) vascular process in circulatory system	positive regulation of nucleotide metabolic process (term-term) vascular process in circulatory system	GO:0045981 (term-term) GO:0003018
35594	72622	0.939617	positive regulation of nucleotide metabolic process (term-term) regulation of nucleotide metabolic process	positive regulation of nucleotide metabolic process (term-term) regulation of nucleotide metabolic process	GO:0045981 (term-term) GO:0006140
35595	72623	0.728477	positive regulation of nucleotide metabolic process (term-term) purine nucleotide metabolic process	positive regulation of nucleotide metabolic process (term-term) purine nucleotide metabolic process	GO:0045981 (term-term) GO:0006163
35596	72624	1	positive regulation of nucleotide metabolic process (term-term) purine nucleotide biosynthetic process	positive regulation of nucleotide metabolic process (term-term) purine nucleotide biosynthetic process	GO:0045981 (term-term) GO:0006164
35597	72625	1	positive regulation of nucleotide metabolic process (term-term) cAMP biosynthetic process	positive regulation of nucleotide metabolic process (term-term) cAMP biosynthetic process	GO:0045981 (term-term) GO:0006171
35598	72626	0.728477	positive regulation of nucleotide metabolic process (term-term) nucleoside phosphate metabolic process	positive regulation of nucleotide metabolic process (term-term) nucleoside phosphate metabolic process	GO:0045981 (term-term) GO:0006753
35599	72627	0.939617	positive regulation of nucleotide metabolic process (term-term) G-protein coupled receptor signaling pathway	positive regulation of nucleotide metabolic process (term-term) G-protein coupled receptor signaling pathway	GO:0045981 (term-term) GO:0007186
35600	72628	1	positive regulation of nucleotide metabolic process (term-term) G-protein coupled receptor signaling pathway, coupled to cyclic nucleotide second messenger	positive regulation of nucleotide metabolic process (term-term) G-protein coupled receptor signaling pathway, coupled to cyclic nucleotide second messenger	GO:0045981 (term-term) GO:0007187
35601	72629	0.79602	positive regulation of nucleotide metabolic process (term-term) adenylate cyclase-modulating G-protein coupled receptor signaling pathway	positive regulation of nucleotide metabolic process (term-term) adenylate cyclase-modulating G-protein coupled receptor signaling pathway	GO:0045981 (term-term) GO:0007188
35602	72630	0.637168	positive regulation of nucleotide metabolic process (term-term) adenylate cyclase-activating G-protein coupled receptor signaling pathway	positive regulation of nucleotide metabolic process (term-term) adenylate cyclase-activating G-protein coupled receptor signaling pathway	GO:0045981 (term-term) GO:0007189
35603	72631	0.637168	positive regulation of nucleotide metabolic process (term-term) activation of adenylate cyclase activity	positive regulation of nucleotide metabolic process (term-term) activation of adenylate cyclase activity	GO:0045981 (term-term) GO:0007190
[truncated: 1,809 more rows]
